# Supplementary material for: Building a synthesis of economic costs of biological invasions in New Zealand
Source: PeerJ. 2022 Aug 15;10:e13580. doi: 10.7717/peerj.13580 (PMC9387519; doi:10.7717/peerj.13580)
Supplement: Supplemental Information 3 [file peerj-10-13580-s003.csv]

Cost_ID	Repository	Reference_ID	Reference_title	Authors	Abstract	Publication_year	Language	Type_of_material	Previous_materials	Availability	Kingdom	Phylum	Class	Order	Family	Genus	Species	Subspecies	Common_name	Environment	Environment_IAS	HabitatVerbatim	Habitat	urbanArea	protectedArea	Island	Geographic_region	Official_country	State|Province|Administrative_area	Location	Spatial_scale	Period_of_estimation	Time_range	Probable_starting_year	Probable_ending_year	Probable_starting_year_adjusted	Probable_ending_year_adjusted	Occurrence	Raw_cost_estimate_local_currency	Min_Raw_cost_estimate_local_currency	Max_Raw_cost_estimate_local_currency	Raw_cost_estimate_2017_USD_exchange_rate	Raw_cost_estimate_2017_USD_PPP	Cost_estimate_per_year_local_currency	Cost_estimate_per_year_2017_USD_exchange_rate	Cost_estimate_per_year_2017_USD_PPP	Currency	Applicable_year	Type_of_applicable_year
297	WoS	696	Pandora’s box down-under: origins and numbers of mustelids transported to New Zealand for biological control of rabbits	King		2017	English	Peer-reviewed article	NA	Yes	Animalia	Chordata	Mammalia	Lagomorpha	Leporidae	Oryctolagus	Oryctolagus cuniculus		European (common) rabbit	Terrestrial	Terrestrial			non-urban			Oceania	New Zealand		Southland/Otago	Site	1883-1892	Period	1883	1892	1883	1892	One-time	54280.00			69858.20	51721.97	5428.00	6985.82	5172.20	GBP	2017	Publication year
481	TC	371	Introduced mammals of New Zealand	Wodzicki		1950	English	Official report	Flux, J. E. ., Duthie, A. G., Robinson, T. J., & Chapman, J. A. (1990). Exotic populations. In J. A. Chapman & J. E. C. Flux (Eds.), Rabbits, Hares and Pikas: Status Survey and Conservation Action Plan (pp. 147–153). Gland, Switzerland: IUCN.	No	Animalia	Chordata	Mammalia	Lagomorpha	Leporidae	Oryctolagus	Oryctolagus cuniculus		European (common) rabbit	Terrestrial	Terrestrial			non-urban			Oceania	New Zealand		Unspecified	Country	1945	Year	1945	Unspecified	1945	1945	Potentially ongoing	3750000.00	3500000.00	4000000.00			3750000.00			GBP	1945	Effective
851	TC	313	Estimation of grain loss to sparrows (Passer domesticus) in New Zealand	Dawson		1970	English	Peer-reviewed article	Macgregor-Fors, I., Calderón-Parra, R., Meléndez-Herrada, A., López-López, S., & Schondube, J. E. (2011). Pretty, but dangerous! Records of non-native Monk Parakeets (Myiopsitta monachus) in Mexico. Revista Mexicana de Biodiversidad, 82, 1053–1056. Retrieved from http://www.ib.unam.mx/m/revista/pdfs/34-739.pdf ID8523	Yes	Animalia	Chordata	Aves	Passeriformes	Passeridae	Passer	Passer domesticus		House sparrow	Terrestrial	Terrestrial			non-urban			Oceania	New Zealand		Unspecified	Country	1968	Year	1968	Unspecified	1968	1968	Potentially ongoing	28500.00	13000.00	44000.00	201525.26	337331.40	28500.00	201525.26	337331.40	NZD	1970	Publication year
314	TC	602	Toward eradication: the effect of Mycobacterium bovis infection in wildlife on the evolution and future direction of bovine tuberculosis management in New Zealand	Livingstone et al		2015	English	Peer-reviewed article	Tait, P., Saunders, C., Nugent, G., & Rutherford, P. (2017). Valuing conservation benefits of disease control in wildlife: A choice experiment approach to bovine tuberculosis management in New Zealand’s native forests. Journal of Environmental Management, 189, 142–149. https://doi.org/10.1016/j.jenvman.2016.12.045 (id 941)	Yes	Animalia	Chordata	Mammalia	Diprotodontia	Phalangeridae	Trichosurus	Trichosurus vulpecula		Common brushtail possum	Terrestrial	Terrestrial			non-urban			Oceania	New Zealand		Unspecified	Country	1977	Year	1977	Unspecified	1977	1977	Potentially ongoing	3000000.00			11776013.97	15692451.86	3000000.00	11776013.97	15692451.86	NZD	1977	Effective
309	TC	602	Toward eradication: the effect of Mycobacterium bovis infection in wildlife on the evolution and future direction of bovine tuberculosis management in New Zealand	Livingstone et al		2015	English	Peer-reviewed article	NA	Yes	Animalia	Chordata	Mammalia	Diprotodontia	Phalangeridae	Trichosurus	Trichosurus vulpecula		Common brushtail possum	Terrestrial	Terrestrial			non-urban			Oceania	New Zealand		Unspecified	Country	1978-1984	Year	1978	1984	1978	1984	One-time	500000.00			360601.01	353282.71	500000.00	360601.01	353282.71	NZD	2015	Publication year
SC9	TC	EMTC_10	Economics of controlling Carduus nutans on grazed pasture in New Zealand	Moore et al		1989	English	Peer-reviewed article	NA	Yes	Plantae	Tracheophyta	Magnoliopsida	Asterales	Asteraceae	Carduus	Carduus nutan		Thistle	Terrestrial	Terrestrial	NA	4b	non-urban	N	Y	Oceania	New Zealand		New Zealand	Unit (ha)	June over 10 years	Period	Unspecified	Unspecified	1979	1989	One-time	2.00			2.36	2.55	0.18	0.21	0.23	NZD	1989	Publication year
99	WoS	16689	The eradication of introduced Australian brushtail possums, Trichosurus vulpecula, from Kapiti Island, a New Zealand nature reserve	Cowan		1992	English	Peer-reviewed article	NA	Yes	Animalia	Chordata	Mammalia	Diprotodontia	Phalangeridae	Trichosurus	Trichosurus vulpecula		Common brushtail possum	Terrestrial	Terrestrial			non-urban	Y	Y	Oceania	New Zealand		Kapiti Island	Site	1980-1987	Period	1980	1987	1980	1987	One-time	850000.00			1082096.21	1247307.41	106250.00	135262.03	155913.43	NZD	1987	Effective
1831	TC	37	The estimated costs of weeds to the agricultural sector of the New Zealand economy	Monsanto New Zealand Limited		1984	English	Discussion paper	NA	Yes	Plantae	Diverse/Unspecified	Diverse/Unspecified	Diverse/Unspecified	Diverse/Unspecified	Diverse/Unspecified	Diverse/Unspecified		IAS plants - “weeds”	Terrestrial	Terrestrial			non-urban			Oceania	New Zealand		New Zealand	Country	1982	Year	1982	Unspecified	1982	1982	Potentially ongoing	52900000.00			100833268.26	178044767.64	52900000.00	100833268.26	178044767.64	NZD	1982	Effective
217	WoS	12448	Costing eradications of alien mammals from islands	Martins et al		2006	English	Peer-reviewed article	NA	Yes	Animalia	Chordata	Mammalia	Rodentia	Muridae	Rattus	Rattus sp.		Rats	Terrestrial	Terrestrial			non-urban	Y	Y	Oceania	New Zealand		Tawhitinui	Site	1983	Year	1983	Unspecified	1983	1983	Potentially ongoing	4225.00			5629.70	6474.81	4225.00	5629.70	6474.81	USD	2003	Effective
213	WoS	12448	Costing eradications of alien mammals from islands	Martins et al		2006	English	Peer-reviewed article	NA	Yes	Animalia	Chordata	Mammalia	Rodentia	Muridae	Rattus	Rattus sp.		Rats	Terrestrial	Terrestrial			non-urban	Y	Y	Oceania	New Zealand		Rurima	Site	1984	Year	1984	Unspecified	1984	1984	Potentially ongoing	7366.00			9815.00	11288.39	7366.00	9815.00	11288.39	USD	2003	Effective
381	TC	292	Eradication campaigns against kiore (Rattus exulans) on Rurima Rocks and Korapuki Island, Northern New Zealand	McFadden and Towns		1991	English	Official report	Holmes et al. 2015. Correction: Reporting costs for invasive vertebrate eradications	Yes	Animalia	Chordata	Mammalia	Rodentia	Muridae	Rattus	Rattus exulans		Polynesian rat	Terrestrial	Terrestrial			non-urban			Oceania	New Zealand		Rurima	Unit (8 Ha)	1983-1984	Year	1983	1984	1984	1984	One-time	9985.00			11175.38	12181.18	9985.00	11175.38	12181.18	NZD	1990	Effective
SC1428		Sandrey1985	Biological control of gorse: an ex-ante evaluation	Sandrey RA		1985	English	Official report	Saunders et al 2017	Yes	Plantae	Tracheophyta	Magnoliopsida	Fabales	Fabaceae	Ulex	Ulex europaeus		gorse	Terrestrial	Terrestrial	NA	4b\12b	non-urban	N	Y	Oceania	New Zealand		New Zealand	Country	1984-5	Year	1984	1984	1984	1984	Potentially ongoing	8000000.00			10701025.18	17895887.22	8000000.00	10701025.18	17895887.22	NZD	1984	Effective
SC1576		Sandrey1985	Biological control of gorse: an ex-ante evaluation	Sandrey RA		1985	English	Official report	Saunders et al 2017	Yes	Plantae	Tracheophyta	Magnoliopsida	Fabales	Fabaceae	Ulex	Ulex europaeus		gorse	Terrestrial	Terrestrial	NA	4b\12b	non-urban	N	Y	Oceania	New Zealand		New Zealand	Country	1984-5	Year	1984	1985	1984	1985	Potentially ongoing	17818000.00			23833858.34	39858614.82	17818000.00	23833858.34	39858614.82	NZD	1984	Effective
SC1753		Bourdot2007	Pastoral weeds in New Zealand: Status and potential solutions	Bourdot, G.W., Fowler, S.V., Edwards, G.R., Kriticos, D.J., Kean, J.M., Rahman, A., Parsons, A.J.	Currently there are some 187 plant species, almost all exotic in origin, occurring as "weeds" in pastures in New Zealand. Judging from their occurrence in scientific papers published in the proceedings of the New Zealand Plant Protection Society, 65 of these species are, or have been considered historically, to be significant pastoral weeds. While 34 of these pastoral weeds are currently being ma…	2007	English	Peer-reviewed article	NA	Yes	Plantae	Diverse/Unspecified	Diverse/Unspecified	Diverse/Unspecified	Diverse/Unspecified	Diverse/Unspecified	Diverse/Unspecified		Pastoral weeds	Terrestrial	Terrestrial	NA	12b	non-urban	N	Y	Oceania	New Zealand		New Zealand	Country	1984	Year	Unspecified	Unspecified	1984	1984	Potentially ongoing	53000000.00			70894291.84	118560252.86	53000000.00	70894291.84	118560252.86	NZD	1984	Effective
SC1983		Bourdot2007	Pastoral weeds in New Zealand: Status and potential solutions	Bourdot, G.W., Fowler, S.V., Edwards, G.R., Kriticos, D.J., Kean, J.M., Rahman, A., Parsons, A.J.	Currently there are some 187 plant species, almost all exotic in origin, occurring as "weeds" in pastures in New Zealand. Judging from their occurrence in scientific papers published in the proceedings of the New Zealand Plant Protection Society, 65 of these species are, or have been considered historically, to be significant pastoral weeds. While 34 of these pastoral weeds are currently being ma…	2007	English	Peer-reviewed article	NA	Yes	Plantae	Diverse/Unspecified	Diverse/Unspecified	Diverse/Unspecified	Diverse/Unspecified	Diverse/Unspecified	Diverse/Unspecified		Pastoral weeds	Terrestrial	Terrestrial	NA	12b	non-urban	N	Y	Oceania	New Zealand		New Zealand	Country	1984	Year	Unspecified	Unspecified	1984	1984	Potentially ongoing	340000000.00			454793570.29	760575207.04	340000000.00	454793570.29	760575207.04	NZD	1984	Effective
108	TC	293	Eradication campaigns against Rattus norvegicus on the Noises Islands, New Zealand, using brodifacoum and 1080	Moors		1985	English	Official report	Towns, D. R., & Broome, K. G. (2003). From small Maria to massive Campbell: forty years of rat eradications from New Zealand islands. New Zealand Journal of Zoology, 30, 377–398. Retrieved from http://www.tandfonline.com/doi/pdf/10.1080/03014223.2003.9518348UnknownneedAccess=true	No	Animalia	Chordata	Mammalia	Rodentia	Muridae	Rattus	Rattus norvegicus		Brown rat	Terrestrial	Terrestrial			non-urban		Y	Oceania	New Zealand		Noises Islands	Unit (Ha)	1985	Year	1985	1985	1985	1985	One-time	760.00			855.93	1468.68	760.00	855.93	1468.68	NZD	1985	Publication year
SC1072		Greer1990	An Economic Evaluation of the Benefits of Research Into Biological Control of Clematis Vitalba	Greer, Glen and R.L. Sheppard.	Clematisvitalba,orOldMan'sBeardisaweedwhichisinvadingNewZealand'snativebush.Introducedasagardenspecies,ithasnowspreadintonativebushinmanyareasoftheco~ntryandisregardedasaveryseriousthreattonative'forests.Theplant,adeciduousvine,climbsexistingvegetation,smotheringandeventuallykillingthetreesbelowit.Presentcontrolmeasuresincludechemicalapplicationandhand~cuttingorpulling,buttheweedisstillspreadingi…	1990	English	Peer-reviewed article	NA	Yes	Plantae	Tracheophyta	Magnoliopsida	Ranunculales	Ranunculaceae	Clematis	Clematis vitalba		old man's beard	Terrestrial	Terrestrial	NA	1	non-urban	N	N	Oceania	New Zealand		New Zealand	Country	1990	Period	1985	1990	1985	1990	One-time	923253.00			1732054.78	1887521.43	153875.50	288675.80	314586.91	USD	1990	Publication year
SC1282		Jarvis2006	Predicting the economic benefits and costs of introducing new biological control agents for Scotch broom Cytisus scoparius into New Zealand	Jarvis PJ, Fowler SV, Paynter Q, Syrett P		2006	English	Peer-reviewed article	Saunders et al 2017	Yes	Plantae	Tracheophyta	Magnoliopsida	Fabales	Fabaceae	Cytisus	Cytisus scoparius		Scotch broom	Terrestrial	Terrestrial	NA	4b\12b	non-urban	N	Y	Oceania	New Zealand		New Zealand	Country	1985	Year	1985	1985	1985	1985	Potentially ongoing	3308000.00			2576087.52	3393006.56	3308000.00	2576087.52	3393006.56	NZD	1999	Effective
100	WoS	13836	From small Maria to massive Campbell: forty years of rat eradications from New Zealand islands	Towns and Broome		2003	English	Peer-reviewed article	NA	Yes	Animalia	Chordata	Mammalia	Rodentia	Muridae	Rattus	Rattus norvegicus		Brown rat	Terrestrial	Terrestrial			non-urban	Y	Y	Oceania	New Zealand		Korapuki Island	Unit (Ha)	1986	Year	1986	1986	1986	1986	One-time	198.00			231.45	332.25	198.00	231.45	332.25	NZD	1986	Effective
104	TC	292	Eradication campaigns against kiore (Rattus exulans) on Rurima Rocks and Korapuki Island, Northern New Zealand	McFadden and Towns		1991	English	Peer-reviewed article	Towns, D. R., & Broome, K. G. (2003). From small Maria to massive Campbell: forty years of rat eradications from New Zealand islands. New Zealand Journal of Zoology, 30, 377–398. Retrieved from http://www.tandfonline.com/doi/pdf/10.1080/03014223.2003.9518348UnknownneedAccess=true	Yes	Animalia	Chordata	Mammalia	Rodentia	Muridae	Rattus	Rattus exulans		Polynesian rat	Terrestrial	Terrestrial			non-urban	Y	Y	Oceania	New Zealand		Korapuki Island	Unit (Ha)	1986	Year	1986	Unspecified	1986	1986	Potentially ongoing	3560.00			3696.15	4293.07	3560.00	3696.15	4293.07	NZD	1991	Publication year
109	TC	303	Eradication of Norway rats (Rattus norvegicus) from Hawea Island, Fiordland, using brodifacoum	Taylor and Thomas		1989	English	Peer-reviewed article	Towns, D. R., & Broome, K. G. (2003). From small Maria to massive Campbell: forty years of rat eradications from New Zealand islands. New Zealand Journal of Zoology, 30, 377–398. Retrieved from http://www.tandfonline.com/doi/pdf/10.1080/03014223.2003.9518348?needAccess=true McFadden, I., & Towns, D. (1991). Eradication campaigns against Kiore (Rattus exulans) on Rurima Rocks and Korapuki, Norther…	Yes	Animalia	Chordata	Mammalia	Rodentia	Muridae	Rattus	Rattus norvegicus		Brown rat	Terrestrial	Terrestrial			non-urban		Y	Oceania	New Zealand		Hawea Island	Site	1986-1988	Period	1986	1988	1986	1988	One-time	97500.00			113969.22	163609.17	32500.00	37989.74	54536.39	NZD	1986	Effective
198	WoS	12448	Costing eradications of alien mammals from islands	Martins et al		2006	English	Peer-reviewed article	NA	Yes	Animalia	Chordata	Mammalia	Rodentia	Muridae	Rattus	Rattus sp.		Rats	Terrestrial	Terrestrial			non-urban	Y	Y	Oceania	New Zealand		Hawea Island	Site	1986	Year	1986	Unspecified	1986	1986	Potentially ongoing	36101.00			48103.62	55324.76	36101.00	48103.62	55324.76	USD	2003	Effective
199	WoS	12448	Costing eradications of alien mammals from islands	Martins et al		2006	English	Peer-reviewed article	NA	Yes	Animalia	Chordata	Mammalia	Diprotodontia	Phalangeridae	Trichosurus	Trichosurus vulpecula		Common brushtail possum	Terrestrial	Terrestrial			non-urban	Y	Y	Oceania	New Zealand		Kapiti Island	Site	1986	Year	1986	Unspecified	1986	1986	Potentially ongoing	149498.00			199202.11	229105.60	149498.00	199202.11	229105.60	USD	2003	Effective
210	WoS	12448	Costing eradications of alien mammals from islands	Martins et al		2006	English	Peer-reviewed article	NA	Yes	Animalia	Chordata	Mammalia	Artiodactyla	Bovidae	Capra	Capra hircus		Feral goat	Terrestrial	Terrestrial			non-urban	Y	Y	Oceania	New Zealand		Raoul	Site	1986	Year	1986	Unspecified	1986	1986	Potentially ongoing	551470.00			734819.10	845127.48	551470.00	734819.10	845127.48	USD	2003	Effective
485	TC	506	Ripping the rabbits restores the ranges	Hunt and Rasheed		1991	English	Newsletter	Williams, K. (1995). Managing vertebrate pests : rabbits., 1–299. Retrieved from https://ezp.lib.unimelb.edu.au/login?url=https://search.ebscohost.com/login.aspx?direct=true&db=cat00006a&AN=melb.b2093380&site=eds-live&scope=site	No	Animalia	Chordata	Mammalia	Lagomorpha	Leporidae	Oryctolagus	Oryctolagus cuniculus		European (common) rabbit	Terrestrial	Terrestrial			non-urban			Oceania	New Zealand		Unspecified	Unit (400,000 Ha)	5 years	Period	1986	1991	1986	1991	One-time	125000000.00			175248802.09	261309675.24	25000000.00	35049760.42	52261935.05	AUD	1991	Publication year
196	WoS	12448	Costing eradications of alien mammals from islands	Martins et al		2006	English	Peer-reviewed article	NA	Yes	Animalia	Chordata	Mammalia	Artiodactyla	Bovidae	Capra	Capra hircus		Feral goat	Terrestrial	Terrestrial			non-urban	Y	Y	Oceania	New Zealand		Great Barrier	Site	1987	Year	1987	Unspecified	1987	1987	Potentially ongoing	32975.00			43938.31	50534.17	32975.00	43938.31	50534.17	USD	2003	Effective
200	WoS	12448	Costing eradications of alien mammals from islands	Martins et al		2006	English	Peer-reviewed article	NA	Yes	Animalia	Chordata	Mammalia	Rodentia	Muridae	Rattus	Rattus sp.		Rats	Terrestrial	Terrestrial			non-urban	Y	Y	Oceania	New Zealand		Korapuki Island	Site	1987	Year	1987	Unspecified	1987	1987	Potentially ongoing	3858.00			5140.68	5912.38	3858.00	5140.68	5912.38	USD	2003	Effective
380	TC	292	Eradication campaigns against kiore (Rattus exulans) on Rurima Rocks and Korapuki Island, Northern New Zealand	McFadden and Towns		1991	English	Official report	Holmes et al. 2015. Correction: Reporting costs for invasive vertebrate eradications	Yes	Animalia	Chordata	Mammalia	Rodentia	Muridae	Rattus	Rattus exulans		Polynesian rat	Terrestrial	Terrestrial			non-urban		Y	Oceania	New Zealand		Korapuki Island	Site	1986-1987	Year	1986	1987	1987	1987	One-time	6800.00			7610.67	8295.65	6800.00	7610.67	8295.65	NZD	1990	Effective
103	TC	489	Rats eradicated from rugged Breaksea Island (170 ha), Fiordland, New Zealand	Towns and Broome		1993	English	Peer-reviewed article	Towns, D. R., & Broome, K. G. (2003). From small Maria to massive Campbell: forty years of rat eradications from New Zealand islands. New Zealand Journal of Zoology, 30, 377–398. Retrieved from http://www.tandfonline.com/doi/pdf/10.1080/03014223.2003.9518348?needAccess=true	Yes	Animalia	Chordata	Mammalia	Rodentia	Muridae	Rattus	Rattus norvegicus		Brown rat	Terrestrial	Terrestrial			non-urban	Y	Y	Oceania	New Zealand		Breaksea Island	Site	21 days (1988)	Year	1988	1988	1988	1988	One-time	82117.00			91906.72	100178.47	82117.00	91906.72	100178.47	NZD	1990	Effective
1289	TC	177	An economic evaluation of biological control of rose-grain aphid in New Zealand	Grundy		1989	English	Official report	Teulon and Stufkens 2002	No	Animalia	Arthropoda	Insecta	Hemiptera	Aphididae	Metopolophium	Metopolophium dirhodum		Rose-grass aphid	Terrestrial	Terrestrial			non-urban			Oceania	New Zealand		Unspecified	Country	1988	Year	1988	Unspecified	1988	1988	Potentially ongoing	10300000.00	8600000.00	12000000.00	12179669.69	13151083.07	10300000.00	12179669.69	13151083.07	NZD	1989	Publication year
SC1165		Denne1998	Economics of nassella tussock (Nassella trichotoma) control in New Zealand	Denne, T.	his paper questions whether current control of the pasture weed nassella tussock (NasseUa trichotoma (Nees) Hack. ex Arech) is worthwhile, and how management can be improved. A computer model is developed to simulate nassella tussock population growth, and to provide a basis for calculating economic effects. The existing policy objective of eradication is shown to be inappropriate for economic an…	1998	English	Peer-reviewed article	NA	Yes	Plantae	Tracheophyta	Liliopsida	Poales	Poaceae	Nassella	Nassella trichotoma		pasture weed nassella tussock	Terrestrial	Terrestrial	pastureland	12b	non-urban	NA	Y	Oceania	New Zealand			Country	1 year	Year	1988	1988	1988	1988	One-time	1500000.00			2036896.30	2025312.64	1500000.00	2036896.30	2025312.64	NZD	1988	Publication year
SC1286		Grundy1990	An economic evaluation of biological control of sweet brier	Grundy TP		1990	English	Peer-reviewed article	Saunders et al 2017	Yes	Plantae	Tracheophyta	Magnoliopsida	Rosales	Rosaceae	Rosa	Rosa rubiginosa		sweet brier	Terrestrial	Terrestrial	NA	4b\12b	non-urban	N	Y	Oceania	New Zealand		New Zealand	Country	1988	Year	1988	1988	1988	1988	Potentially ongoing	3350000.00	2100000.00	4600000.00	4549068.41	4523198.23	3350000.00	4549068.41	4523198.23	NZD	1988	Effective
SC1336		Scott1984	Hawkweeds in run and mountain country grasslands	Scott D		1984	English	Official report	Saunders et al 2017	No	Plantae	Tracheophyta	Magnoliopsida	Brassicales	Brassicaceae	Pilosella	Pilosella sp.		hawkweeds	Terrestrial	Terrestrial	NA	4b\12b	non-urban	N	Y	Oceania	New Zealand		New Zealand	Country	1988	Year	1988	1988	1988	1988	Potentially ongoing	4400000.00			5974895.83	5940917.07	4400000.00	5974895.83	5940917.07	NZD	1988	Effective
190	WoS	12448	Costing eradications of alien mammals from islands	Martins et al		2006	English	Peer-reviewed article	NA	Yes	Animalia	Chordata	Mammalia	Rodentia	Muridae	Rattus	Rattus sp.		Rats	Terrestrial	Terrestrial			non-urban		Y	Oceania	New Zealand		Double Islands (Larger island)	Site	1989	Year	1989	Unspecified	1989	1989	Potentially ongoing	3271.00			4358.52	5012.81	3271.00	4358.52	5012.81	USD	2003	Effective
191	WoS	12448	Costing eradications of alien mammals from islands	Martins et al		2006	English	Peer-reviewed article	NA	Yes	Animalia	Chordata	Mammalia	Rodentia	Muridae	Rattus	Rattus sp.		Rats	Terrestrial	Terrestrial			non-urban		Y	Oceania	New Zealand		Double Islands (Smaller island)	Site	1989	Year	1989	Unspecified	1989	1989	Potentially ongoing	1919.00			2557.02	2940.87	1919.00	2557.02	2940.87	USD	2003	Effective
310	TC	421	Ministry of Agriculture and Fisheries Annual Report, Appendix to Journals of House of Representatives	Anonymous		1989	English	Official report	Livingstone, P. G., Hancox, N., Nugent, G., & de Lisle, G. W. (2015). Toward eradication: the effect of Mycobacterium bovis infection in wildlife on the evolution and future direction of bovine tuberculosis management in New Zealand. New Zealand Veterinary Journal, 63(0), 4–18. https://doi.org/10.1080/00480169.2014.971083	No	Animalia	Chordata	Mammalia	Diprotodontia	Phalangeridae	Trichosurus	Trichosurus vulpecula		Common brushtail possum	Terrestrial	Terrestrial			non-urban			Oceania	New Zealand		Unspecified	Country	1989	Year	1989	Unspecified	1989	1989	Potentially ongoing	3000000.00			3547476.61	3830412.54	3000000.00	3547476.61	3830412.54	NZD	1989	Effective
SC18	TC	EMTC_10	Economics of controlling Carduus nutans on grazed pasture in New Zealand	Moore et al		1989	English	Peer-reviewed article	NA	Yes	Plantae	Tracheophyta	Magnoliopsida	Asterales	Asteraceae	Carduus	Carduus nutan		Thistle	Terrestrial	Terrestrial	NA	4b	non-urban	N	Y	Oceania	New Zealand		New Zealand	Unit (ha)	Unspecified	Year	Unspecified	Unspecified	1989	1989	One-time	6.09			7.75	8.94	6.09	7.75	8.94	NZD	1987	Effective
SC2314		Grundy1989	An Economic Evaluation of Biological Control of Hieracium	Grundy	Thisreportpresentstheresultsofacost-benefitanalysisofbiologicalcontrolofhieracium.InSouthIslandhighcountryareas,speciesoftheintroducedhieraciumgenusareproblemweeds.Mouse-earhawkweedandkingdevilhawkweedareamongtwoofthemostabundanttussockgrasslandspeciesinsomeareasoftheSouthIslandruncountry.Thesespeciesexcludeotherplantsandreducefeedavailability,socausingalossofagriculturalproduction.Theyalsoexclud…	1989	English	Peer-reviewed article	NA	Yes	Plantae	Tracheophyta	Magnoliopsida	Asterales	Asteraceae	Pilosella	Pilosella officinarum		Mouse-ear hawk weed and king devil hawk weed	Terrestrial	Terrestrial	NA	4	non-urban	N	N	Oceania	New Zealand		New Zealand	Country	1989	Year	1989	Unspecified	1989	1989	Potentially ongoing	2750000.00	1100000.00	4400000.00	5437581.51	5871266.45	2750000.00	5437581.51	5871266.45	USD	1989	Publication year
SC2651	WoS	Stephenson2003	Biosecurity approaches to surveillance and response for new plant pest species	Stephenson BP;Gill GSC; Randall JL; Wilson JA	The isolation of New Zealand and its natural barriers, such as climate, ocean and mountains, has meant that it is relatively free of pests. There is, however, a growing risk of incursions of harmful organisms with increasing volumes of traded goods and tourists arriving in New Zealand from diverse points of origin. The increased risk of incursion threatens this country’s diverse primary productio…	2003	English	Peer-reviewed article	Kean and Stringer 2019_Optimising the seasonal deployment of surveillance traps for detection of incipient pest invasions	Yes	Animalia	Arthropoda	Insecta	Diptera	Tephritidae				Fruit fly	Terrestrial	Terrestrial	Agriculture	12b		NA	Y	Oceania	New Zealand			Country	1989-2003	Year	1989	2003	1989	2003	One-time	1000000.00			773749.52	889816.41	1000000.00	773749.52	889816.41	NZD	2003	Publication year
183	WoS	12448	Costing eradications of alien mammals from islands	Martins et al		2006	English	Peer-reviewed article	NA	Yes	Animalia	Chordata	Mammalia	Rodentia	Muridae	Rattus	Rattus sp.		Rats	Terrestrial	Terrestrial			non-urban	Y	Y	Oceania	New Zealand		Breaksea Island	Site	1990	Year	1990	Unspecified	1990	1990	Potentially ongoing	48796.00			65019.37	74779.84	48796.00	65019.37	74779.84	USD	2003	Effective
SC409		Greer1990	An Economic Evaluation of the Benefits of Research Into Biological Control of Clematis Vitalba	Greer, Glen and R.L. Sheppard.	Clematisvitalba,orOldMan'sBeardisaweedwhichisinvadingNewZealand'snativebush.Introducedasagardenspecies,ithasnowspreadintonativebushinmanyareasoftheco~ntryandisregardedasaveryseriousthreattonative'forests.Theplant,adeciduousvine,climbsexistingvegetation,smotheringandeventuallykillingthetreesbelowit.Presentcontrolmeasuresincludechemicalapplicationandhand~cuttingorpulling,buttheweedisstillspreadingi…	1990	English	Peer-reviewed article	NA	Yes	Plantae	Tracheophyta	Magnoliopsida	Ranunculales	Ranunculaceae	Clematis	Clematis vitalba		old man's beard	Terrestrial	Terrestrial	NA	1	non-urban	N	N	Oceania	New Zealand		Rotorua	Site	1990	Year	1990	Unspecified	1990	1990	One-time	10000.00			18760.35	20444.25	10000.00	18760.35	20444.25	USD	1990	Publication year
SC1009		Grundy1989	An Economic Evaluation of Biological Control of Hieracium	Grundy	Thisreportpresentstheresultsofacost-benefitanalysisofbiologicalcontrolofhieracium.InSouthIslandhighcountryareas,speciesoftheintroducedhieraciumgenusareproblemweeds.Mouse-earhawkweedandkingdevilhawkweedareamongtwoofthemostabundanttussockgrasslandspeciesinsomeareasoftheSouthIslandruncountry.Thesespeciesexcludeotherplantsandreducefeedavailability,socausingalossofagriculturalproduction.Theyalsoexclud…	1989	English	Peer-reviewed article	NA	Yes	Plantae	Tracheophyta	Magnoliopsida	Asterales	Asteraceae	Pilosella	Pilosella officinarum		Mouse-ear hawk weed and king devil hawk weed	Terrestrial	Terrestrial	NA	4	non-urban	N	N	Oceania	New Zealand		New Zealand	Country	1989	Year	1990	1991	1990	1991	One-time	650000.00			1285246.54	1387753.89	650000.00	1285246.54	1387753.89	USD	1989	Publication year
SC1010		Grundy1990	An Economic Evaluation of Biological Control of Sweet Brier	Grundy	Thisreportpresentstheresultsofacost-benefitanalysisofbiologicalcontrolofhieracium.InSouthIslandhighcountryareas,speciesoftheintroducedhieraciumgenusareproblemweeds.Mouse-earhawkweedandkingdevilhawkweedareamongtwoofthemostabundanttussockgrasslandspeciesinsomeareasoftheSouthIslandruncountry.Thesespeciesexcludeotherplantsandreducefeedavailability,socausingalossofagriculturalproduction.Theyalsoexclud…	1990	English	Peer-reviewed article	NA	Yes	Plantae	Tracheophyta	Magnoliopsida	Rosales	Rosaceae	Rosa	Rosa rubiginosa		sweet brier	Terrestrial	Terrestrial	NA	4	non-urban	N	N	Oceania	New Zealand		New Zealand	Country	1990	Year	1990	1991	1990	1991	One-time	650000.00			1219422.64	1328876.19	650000.00	1219422.64	1328876.19	USD	1990	Publication year
SC2313		Greer1990	An Economic Evaluation of the Benefits of Research Into Biological Control of Clematis Vitalba	Greer, Glen and R.L. Sheppard.	Clematisvitalba,orOldMan'sBeardisaweedwhichisinvadingNewZealand'snativebush.Introducedasagardenspecies,ithasnowspreadintonativebushinmanyareasoftheco~ntryandisregardedasaveryseriousthreattonative'forests.Theplant,adeciduousvine,climbsexistingvegetation,smotheringandeventuallykillingthetreesbelowit.Presentcontrolmeasuresincludechemicalapplicationandhand~cuttingorpulling,buttheweedisstillspreadingi…	1990	English	Peer-reviewed article	NA	Yes	Plantae	Tracheophyta	Magnoliopsida	Ranunculales	Ranunculaceae	Clematis	Clematis vitalba		old man's beard	Terrestrial	Terrestrial	NA	1	non-urban	N	N	Oceania	New Zealand		Te Kuiti Area	Site	1990	Year	1990	1990	1990	1990	One-time	1750.00	1500.00	2000.00	3283.06	3577.74	1750.00	3283.06	3577.74	USD	1990	Publication year
105	TC	292	Eradication campaigns against kiore (Rattus exulans) on Rurima Rocks and Korapuki Island, Northern New Zealand	McFadden and Towns		1991	English	Peer-reviewed article	Towns, D. R., & Broome, K. G. (2003). From small Maria to massive Campbell: forty years of rat eradications from New Zealand islands. New Zealand Journal of Zoology, 30, 377–398. Retrieved from http://www.tandfonline.com/doi/pdf/10.1080/03014223.2003.9518348UnknownneedAccess=true	Yes	Animalia	Chordata	Mammalia	Rodentia	Muridae	Rattus	Rattus exulans		Polynesian rat	Terrestrial	Terrestrial			non-urban	Y	Y	Oceania	New Zealand		Rurima Island	Site	Unspecified	Year	Unspecified	Unspecified	1991	1991	One-time	8485.00			8809.51	10232.22	8485.00	8809.51	10232.22	NZD	1991	Publication year
203	WoS	12448	Costing eradications of alien mammals from islands	Martins et al		2006	English	Peer-reviewed article	NA	Yes	Animalia	Chordata	Mammalia	Rodentia	Muridae	Rattus	Rattus sp.		Rats	Terrestrial	Terrestrial			non-urban	Y	Y	Oceania	New Zealand		Mokohinau	Site	1991	Year	1991	Unspecified	1991	1991	Potentially ongoing	21621.00			28809.41	33134.17	21621.00	28809.41	33134.17	USD	2003	Effective
205	WoS	12448	Costing eradications of alien mammals from islands	Martins et al		2006	English	Peer-reviewed article	NA	Yes	Animalia	Chordata	Mammalia	Rodentia	Muridae	Rattus	Rattus sp.		Rats	Terrestrial	Terrestrial			non-urban			Oceania	New Zealand		Otata	Site	1991	Year	1991	Unspecified	1991	1991	Potentially ongoing	8208.00			10936.94	12578.76	8208.00	10936.94	12578.76	USD	2003	Effective
597	TC	556	The ecological effects of possums on the New Zealand environment. Veterinary Continuing Education, Massey University, publication 132: 73-88	Cowan		1991	English	Official report	Cowan, P. E. (1993). Environmental pests: How can we identify the values at risk? New Zealand Journal of Zoology, 20(4), 279–283. https://doi.org/10.1080/03014223.1993.10420345	No	Animalia	Chordata	Mammalia	Diprotodontia	Phalangeridae	Trichosurus	Trichosurus vulpecula		Common brushtail possum	Terrestrial	Terrestrial			non-urban			Oceania	New Zealand		Unspecified	Country	1991	Year	1991	Unspecified	1991	1991	Potentially ongoing	550000.00	300000.00	800000.00	571035.05	663255.36	550000.00	571035.05	663255.36	NZD	1991	Publication year
598	TC	556	The ecological effects of possums on the New Zealand environment. Veterinary Continuing Education, Massey University, publication 132: 73-88	Cowan		1991	English	Official report	Cowan, P. E. (1993). Environmental pests: How can we identify the values at risk? New Zealand Journal of Zoology, 20(4), 279–283. https://doi.org/10.1080/03014223.1993.10420345	No	Animalia	Chordata	Mammalia	Diprotodontia	Phalangeridae	Trichosurus	Trichosurus vulpecula		Common brushtail possum	Terrestrial	Terrestrial			non-urban			Oceania	New Zealand		Unspecified	Country	1991	Year	1991	Unspecified	1991	1991	Potentially ongoing	37500000.00	35000000.00	40000000.00	38934208.26	45221956.69	37500000.00	38934208.26	45221956.69	NZD	1991	Publication year
1552	TC	560	The economic cost of Argentine stem weevil in pastures in New Zealand	Prestidge et al		1991	English	Conference proceedings	Goldson, S. L., Rowarth, J. S., & Caradus, J. R. (2005). The impact of invasive invertebrate pests in pastoral agriculture: A review. New Zealand Journal of Agricultural Research, 48(4), 401–415. https://doi.org/10.1080/00288233.2005.9513673	Yes	Animalia	Arthropoda	Insecta	Coleoptera	Curculionidae	Listronotus	Listronotus bonariensis		Argentine Stem Weevil	Terrestrial	Terrestrial			non-urban			Oceania	New Zealand		Unspecified	Country	1991	Year	1991	Unspecified	1991	1991	Potentially ongoing	149500000.00	67000000.00	232000000.00	155217710.27	180284867.35	149500000.00	155217710.27	180284867.35	NZD	1991	Publication year
1553	TC	560	The economic cost of Argentine stem weevil in pastures in New Zealand	Prestidge et al		1991	English	Conference proceedings	Goldson, S. L., Rowarth, J. S., & Caradus, J. R. (2005). The impact of invasive invertebrate pests in pastoral agriculture: A review. New Zealand Journal of Agricultural Research, 48(4), 401–415. https://doi.org/10.1080/00288233.2005.9513673	Yes	Animalia	Arthropoda	Insecta	Coleoptera	Curculionidae	Listronotus	Listronotus bonariensis		Argentine Stem Weevil	Terrestrial	Terrestrial			non-urban			Oceania	New Zealand		Unspecified	Country	1991	Year	1991	Unspecified	1991	1991	Potentially ongoing	15000000.00	11000000.00	19000000.00	15573683.30	18088782.68	15000000.00	15573683.30	18088782.68	NZD	1991	Publication year
SC941		Greer1990	An Economic Evaluation of the Benefits of Research Into Biological Control of Clematis Vitalba	Greer, Glen and R.L. Sheppard.	Clematisvitalba,orOldMan'sBeardisaweedwhichisinvadingNewZealand'snativebush.Introducedasagardenspecies,ithasnowspreadintonativebushinmanyareasoftheco~ntryandisregardedasaveryseriousthreattonative'forests.Theplant,adeciduousvine,climbsexistingvegetation,smotheringandeventuallykillingthetreesbelowit.Presentcontrolmeasuresincludechemicalapplicationandhand~cuttingorpulling,buttheweedisstillspreadingi…	1990	English	Peer-reviewed article	NA	Yes	Plantae	Tracheophyta	Magnoliopsida	Ranunculales	Ranunculaceae	Clematis	Clematis vitalba		old man's beard	Terrestrial	Terrestrial	NA	1	non-urban	N	N	Oceania	New Zealand		NA	Country	1990	Period	1991	1993	1991	1993	One-time	428500.00			803880.92	876036.08	142833.33	267960.31	292012.03	USD	1990	Publication year
211	WoS	12448	Costing eradications of alien mammals from islands	Martins et al		2006	English	Peer-reviewed article	NA	Yes	Animalia	Chordata	Mammalia	Rodentia	Muridae	Rattus	Rattus sp.		Rats	Terrestrial	Terrestrial			non-urban	Y	Y	Oceania	New Zealand		Red Mercury	Site	1992	Year	1992	Unspecified	1992	1992	Potentially ongoing	24126.00			32147.25	36973.08	24126.00	32147.25	36973.08	USD	2003	Effective
216	WoS	12448	Costing eradications of alien mammals from islands	Martins et al		2006	English	Peer-reviewed article	NA	Yes	Animalia	Chordata	Mammalia	Lagomorpha/Rodentia	Leporidae/Muridae	Oryctolagus/Rattus	Oryctolagus cuniculus/Rattus sp.		European rabbit/Rats	Terrestrial	Terrestrial			non-urban	Y	Y	Oceania	New Zealand		Stanley	Site	1992	Year	1992	Unspecified	1992	1992	Potentially ongoing	17064.00			22737.33	26150.57	17064.00	22737.33	26150.57	USD	2003	Effective
377	TC	445	Offshore Islands co-operative conservation project with ICI crop care division: Phase One (Stanley Island)	Towns et al		1993	English	Official report	Holmes et al. 2015. Correction: Reporting costs for invasive vertebrate eradications	Yes	Animalia	Chordata	Mammalia	Rodentia	Muridae	Diverse/Unspecified	Diverse/Unspecified		Rodents	Terrestrial	Terrestrial			non-urban			Oceania	New Zealand		Stanley	Unit (100 Ha)	July 1991-June 1992	Year	1992	1992	1992	1992	One-time	36603.00			33562.93	41859.89	36603.00	33562.93	41859.89	NZD	1993	Publication year
187	WoS	12448	Costing eradications of alien mammals from islands	Martins et al		2006	English	Peer-reviewed article	NA	Yes	Animalia	Chordata	Mammalia	Rodentia	Muridae	Rattus	Rattus sp.		Rats	Terrestrial	Terrestrial			non-urban	Y		Oceania	New Zealand		Cuvier	Site	1993	Year	1993	Unspecified	1993	1993	Potentially ongoing	16968.00			22609.41	26003.45	16968.00	22609.41	26003.45	USD	2003	Effective
193	WoS	12448	Costing eradications of alien mammals from islands	Martins et al		2006	English	Peer-reviewed article	NA	Yes	Animalia	Chordata	Mammalia	Artiodactyla	Bovidae	Diverse/Unspecified	Diverse/Unspecified		Cattle	Terrestrial	Terrestrial			non-urban	Y	Y	Oceania	New Zealand		Enderby	Site	1993	Year	1993	Unspecified	1993	1993	Potentially ongoing	10698.00			14254.80	16394.68	10698.00	14254.80	16394.68	USD	2003	Effective
376	TC	612	Using Brodifacoum to eradicate kiore (Rattus exulans) from Burgess Island and the Knights group of the Mokohinau Islands	McFadden and Greene		1994	English	Official report	Holmes et al. 2015. Correction: Reporting costs for invasive vertebrate eradications	Yes	Animalia	Chordata	Mammalia	Rodentia	Muridae	Diverse/Unspecified	Diverse/Unspecified		Rodents	Terrestrial	Terrestrial			non-urban			Oceania	New Zealand		Burgess Mokohinau	Unit (100 Ha)	1993	Year	1993	1993	1993	1993	One-time	30075.00	16110.00	44040.00	27577.11	34394.35	30075.00	27577.11	34394.35	NZD	1993	Effective
2054	TC	241	Defending the Green Oasis: New Zealand Biosecurity and Science	Editors, S.L. Goldson and D.M. Suckling		2003	English	Book	NA	Yes	Animalia	Arthropoda	Insecta	Diverse/Unspecified	Diverse/Unspecified	Diverse/Unspecified	Diverse/Unspecified		Diverse polyphagous invertebrate defoliators	Terrestrial	Terrestrial			non-urban			Oceania	New Zealand		New Zealand	Country	10 years (Unspecified)	Period	1993	2003	1993	2003	One-time	40000000.00			30949980.76	61299978.25	4000000.00	3094998.08	6129997.83	NZD	2003	Publication year
153	TC	323	Feasibility Report on the Native Wildlife Sanctuary Proposal for Karori Reservoir	Karori Reservoir Wildlife Sanctuary Steering Committee		1994	English	Official report	Somers, M. J., & Hayward, M. W. (2012). Fencing for conservation: Restriction of evolutionary potential or a riposte to threatening processes? Fencing for Conservation: Restriction of Evolutionary Potential Or a Riposte to Threatening Processes?, 142(1), 1–320. https://doi.org/10.1007/978-1-4614-0902-1	No	Animalia	Chordata	Mammalia	Diprotodontia/Rodentia	Muridae/Phalangeridae	Mus/Trichosurus	Mus musculus/Trichosurus vulpecula		House mouse/Common brushtail possum	Terrestrial	Terrestrial			non-urban			Oceania	New Zealand		Unspecified	Unit (Km)	1994	Year	1994	1994	1994	1994	One-time	100000.00			165369.93	190413.49	100000.00	165369.93	190413.49	USD	1994	Publication year
311	TC	158	A strategic approach to eradication of bovine TB from wildlife in New Zealand	Hutchings et al		2013	English	Peer-reviewed article	Livingstone, P. G., Hancox, N., Nugent, G., & de Lisle, G. W. (2015). Toward eradication: the effect of Mycobacterium bovis infection in wildlife on the evolution and future direction of bovine tuberculosis management in New Zealand. New Zealand Veterinary Journal, 63(0), 4–18. https://doi.org/10.1080/00480169.2014.971084	Yes	Animalia	Chordata	Mammalia	Diprotodontia	Phalangeridae	Trichosurus	Trichosurus vulpecula		Common brushtail possum	Terrestrial	Terrestrial			non-urban			Oceania	New Zealand		Unspecified	Country	1993-1994	Year	1993	1994	1994	1994	One-time	7300000.00			6299062.52	5312059.90	7300000.00	6299062.52	5312059.90	NZD	2013	Publication year
374	TC	445	Offshore Islands co-operative conservation project with ICI crop care division: Phase One (Stanley Island)	Towns et al		1993	English	Official report	Holmes et al. 2015. Correction: Reporting costs for invasive vertebrate eradications	Yes	Animalia	Chordata	Mammalia	Rodentia	Muridae	Diverse/Unspecified	Diverse/Unspecified		Rodents	Terrestrial	Terrestrial			non-urban	Y		Oceania	New Zealand		Cuvier	Unit (170 Ha)	September 1993-March 1994	Year	1994	1994	1994	1994	One-time	30765.00			32474.89	33821.39	30765.00	32474.89	33821.39	NZD	1995	Publication year
375	TC	446	Offshore Islands co-operative conservation project with ICI crop care division: Phase Two (Red Mercury Island)	Towns et al		1993	English	Official report	Holmes et al. 2015. Correction: Reporting costs for invasive vertebrate eradications	Yes	Animalia	Chordata	Mammalia	Rodentia	Muridae	Diverse/Unspecified	Diverse/Unspecified		Rodents	Terrestrial	Terrestrial			non-urban			Oceania	New Zealand		Red Mercury	Unit (225 Ha)	September 1993-March 1994	Year	1994	1994	1994	1994	One-time	41728.00			40915.91	47112.20	41728.00	40915.91	47112.20	NZD	1994	Publication year
484	TC	519	South Island high country review	Martin		1994	English	Official report	Williams, K. (1995). Managing vertebrate pests : rabbits., 1–299. Retrieved from https://ezp.lib.unimelb.edu.au/loginUnknownurl=https://search.ebscohost.com/login.aspxUnknowndirect=true&db=cat00006a&AN=melb.b2093380&site=eds-live&scope=site	No	Animalia	Chordata	Mammalia	Lagomorpha	Leporidae	Oryctolagus	Oryctolagus cuniculus		European (common) rabbit	Terrestrial	Terrestrial			non-urban			Oceania	New Zealand		Unspecified	Unit (400,000 Ha)	5 years	Period	1994	1999	1994	1999	One-time	25000000.00			30226618.96	47603373.10	5000000.00	6045323.79	9520674.62	AUD	1994	Publication year
SC2839	WoS	Soliman et al 2017	forecasting the economic impacts of two biofouling invaders on aquaculture production of green-lipped mussels perna canaliculus in new zealand	Soliman T; Inglis GJ	Resource managers must weigh the costs of preventing biological invasions against the harm that may eventuate from inaction. The costs of intervention are assured, but impacts are typically uncertain. Quantifying the expected economic im - pacts of invaders before they occur is a pivotal element in justifying expenditure on intervention. We forecast the cumulative economic impacts of 2 invasive b…	2017	English	Peer-reviewed article	NA	Yes	Animalia	Chordata	Ascidiacea	Stolidobranchia	Styelidae	Styela	Styela clava		Asian tunicate	Aquatic	Aquatic	NA	NA		N	Y	Oceania	New Zealand		Hauraki Gulf	Site	24 years	Period	Unspecified	Unspecified	1994	2017	One-time	23900000.00			16981567.78	16702085.80	995833.33	707565.32	695920.24	NZD	2017	Publication year
SC2840	WoS	Soliman et al 2017	forecasting the economic impacts of two biofouling invaders on aquaculture production of green-lipped mussels perna canaliculus in new zealand	Soliman T; Inglis GJ	Resource managers must weigh the costs of preventing biological invasions against the harm that may eventuate from inaction. The costs of intervention are assured, but impacts are typically uncertain. Quantifying the expected economic im - pacts of invaders before they occur is a pivotal element in justifying expenditure on intervention. We forecast the cumulative economic impacts of 2 invasive b…	2017	English	Peer-reviewed article	NA	Yes	Animalia	Annelida	Polychaeta	Sabellida	Sabellidae	Sabella	Sabella spallanzanii		Feather duster worm	Aquatic	Aquatic	NA	NA		N	Y	Oceania	New Zealand		Hauraki Gulf	Site	24 years	Period	Unspecified	Unspecified	1994	2017	One-time	14000000.00			9947361.88	9783648.59	583333.33	414473.41	407652.02	NZD	2017	Publication year
SC2841	WoS	Soliman et al 2017	forecasting the economic impacts of two biofouling invaders on aquaculture production of green-lipped mussels perna canaliculus in new zealand	Soliman T; Inglis GJ	Resource managers must weigh the costs of preventing biological invasions against the harm that may eventuate from inaction. The costs of intervention are assured, but impacts are typically uncertain. Quantifying the expected economic im - pacts of invaders before they occur is a pivotal element in justifying expenditure on intervention. We forecast the cumulative economic impacts of 2 invasive b…	2017	English	Peer-reviewed article	NA	Yes	Animalia	Chordata	Ascidiacea	Stolidobranchia	Styelidae	Styela	Styela clava		Asian tunicate	Aquatic	Aquatic	NA	NA		N	Y	Oceania	New Zealand		Hauraki Gulf	Site	24 years	Period	Unspecified	Unspecified	1994	2017	One-time	10200000.00			7247363.65	7128086.83	425000.00	301973.49	297003.62	NZD	2017	Publication year
SC2842	WoS	Soliman et al 2017	forecasting the economic impacts of two biofouling invaders on aquaculture production of green-lipped mussels perna canaliculus in new zealand	Soliman T; Inglis GJ	Resource managers must weigh the costs of preventing biological invasions against the harm that may eventuate from inaction. The costs of intervention are assured, but impacts are typically uncertain. Quantifying the expected economic im - pacts of invaders before they occur is a pivotal element in justifying expenditure on intervention. We forecast the cumulative economic impacts of 2 invasive b…	2017	English	Peer-reviewed article	NA	Yes	Animalia	Annelida	Polychaeta	Sabellida	Sabellidae	Sabella	Sabella spallanzanii		Feather duster worm	Aquatic	Aquatic	NA	NA		N	Y	Oceania	New Zealand		Hauraki Gulf	Site	24 years	Period	Unspecified	Unspecified	1994	2017	One-time	8000000.00			5684206.79	5590656.34	333333.33	236841.95	232944.01	NZD	2017	Publication year
312	TC	158	A strategic approach to eradication of bovine TB from wildlife in New Zealand	Hutchings et al		2013	English	Peer-reviewed article	Livingstone, P. G., Hancox, N., Nugent, G., & de Lisle, G. W. (2015). Toward eradication: the effect of Mycobacterium bovis infection in wildlife on the evolution and future direction of bovine tuberculosis management in New Zealand. New Zealand Veterinary Journal, 63(0), 4–18. https://doi.org/10.1080/00480169.2014.971085	Yes	Animalia	Chordata	Mammalia	Diprotodontia	Phalangeridae	Trichosurus	Trichosurus vulpecula		Common brushtail possum	Terrestrial	Terrestrial			non-urban			Oceania	New Zealand		Unspecified	Country	1995	Year	1995	Unspecified	1995	1995	Potentially ongoing	14000000.00			12080393.88	10187512.14	14000000.00	12080393.88	10187512.14	NZD	2013	Publication year
185	WoS	12448	Costing eradications of alien mammals from islands	Martins et al		2006	English	Peer-reviewed article	NA	Yes	Animalia	Chordata	Aves/Mammalia	Gruiformes/Rodentia	Muridae/Rallidae	Gallirallus/Rattus	Gallirallus australis/Rattus sp.		Weka/Rat	Terrestrial	Terrestrial			non-urban	Y		Oceania	New Zealand		Chetwode	Site	1996	Year	1996	Unspecified	1996	1996	Potentially ongoing	43778.00			58333.02	67089.76	43778.00	58333.02	67089.76	USD	2003	Effective
204	WoS	12448	Costing eradications of alien mammals from islands	Martins et al		2006	English	Peer-reviewed article	NA	Yes	Animalia	Chordata	Mammalia	Rodentia	Muridae	Rattus	Rattus sp.		Rats	Terrestrial	Terrestrial			non-urban	Y	Y	Oceania	New Zealand		Mou Waho	Site	1996	Year	1996	Unspecified	1996	1996	Potentially ongoing	8243.00			10983.58	12632.39	8243.00	10983.58	12632.39	USD	2003	Effective
363	GS	299	Beyond Kapiti - a decade of invasive rodent eradications from new zealand islands	Broome		2009	English	Peer-reviewed article	NA	Yes	Animalia	Chordata	Mammalia	Rodentia	Muridae	Rattus	Rattus exulans/Rattus norvegicus		Polynesian rat/Brown rat	Terrestrial	Terrestrial			non-urban	Y	Y	Oceania	New Zealand		Kapiti Island	Unit (2,941 Ha)	1996	Year	1996	Unspecified	1996	1996	Potentially ongoing	536000.00			612407.63	666681.27	536000.00	612407.63	666681.27	USD	2009	Publication year
1291	GS	307	Invasive alien species: a toolkit of best prevention and management practices	Wittenberg and Cock		2001	English	Book	Cock 2003	Yes	Animalia	Arthropoda	Insecta	Lepidoptera	Erebidae	Orgyia	Orgyia thyellina		White-spotted tussock moth	Terrestrial	Terrestrial			non-urban			Oceania	New Zealand		Unspecified	Country	1996-1999	Period	1996	1999	1996	1999	One-time	12000000.00			6983505.68	11277326.00	3000000.00	1745876.42	2819331.50	NZD	2001	Publication year
1444	GS	134	Insect Eradication and Containment of Invasive Alien Species	Gordh and McKirdy		2014	English	Book chapter	NA	Yes	Animalia	Arthropoda	Insecta	Lepidoptera	Erebidae	Orgyia	Orgyia leucostigma		White spotted tussock moth	Terrestrial	Terrestrial			non-urban			Oceania	New Zealand		Unspecified	Country	1996-1998	Period	1996	1998	1996	1998	One-time	9000000.00			9318712.39	7796802.00	3000000.00	3106237.46	2598934.00	USD	2014	Publication year
125	TC	403	Management of introduced mammals in New Zealand	Parkes and Murphy		2003	English	Peer-reviewed article	NA	Yes	Animalia	Chordata	Mammalia	Lagomorpha	Leporidae	Oryctolagus	Oryctolagus cuniculus		European (common) rabbit	Terrestrial	Terrestrial			non-urban			Oceania	New Zealand		Mackenzie Basin	Site	1997-2003	Period	1997	2003	1997	2003	Potentially ongoing	3500000.00			2708123.32	3114656.96	500000.00	386874.76	444950.99	NZD	2003	Publication year
1434	TC	229	Cost-benefit analysis of biosecurity and forest health research	Turner et al		2004	English	Unpublished material	NA	Yes	Animalia	Arthropoda	Insecta	Lepidoptera	Erebidae	Orgyia	Orgyia thyellina		white-spotted tussock moth	Terrestrial	Terrestrial			non-urban			Oceania	New Zealand		Unspecified	Country	1997	Year	1997	Unspecified	1997	1997	Potentially ongoing	10000000.00			8601751.11	8609410.89	10000000.00	8601751.11	8609410.89	NZD	2004	Publication year
1435	TC	229	Cost-benefit analysis of biosecurity and forest health research	Turner et al		2004	English	Unpublished material	NA	Yes	Animalia	Arthropoda	Insecta	Lepidoptera	Erebidae	Orgyia	Orgyia thyellina		white-spotted tussock moth	Terrestrial	Terrestrial			non-urban			Oceania	New Zealand		Unspecified	Country	1997	Year	1997	Unspecified	1997	1997	Potentially ongoing	97900000.00			84211143.42	84286132.62	97900000.00	84211143.42	84286132.62	NZD	2004	Publication year
1436	TC	229	Cost-benefit analysis of biosecurity and forest health research	Turner et al		2004	English	Unpublished material	NA	Yes	Animalia	Arthropoda	Insecta	Lepidoptera	Erebidae	Orgyia	Orgyia thyellina		white-spotted tussock moth	Terrestrial	Terrestrial			non-urban			Oceania	New Zealand		Unspecified	Country	1997	Year	1997	Unspecified	1997	1997	Potentially ongoing	34700000.00			29848076.37	29874655.79	34700000.00	29848076.37	29874655.79	NZD	2004	Publication year
1437	TC	229	Cost-benefit analysis of biosecurity and forest health research	Turner et al		2004	English	Unpublished material	NA	Yes	Animalia	Arthropoda	Insecta	Lepidoptera	Erebidae	Orgyia	Orgyia thyellina		white-spotted tussock moth	Terrestrial	Terrestrial			non-urban			Oceania	New Zealand		Auckland	Site	1997	Year	1997	Unspecified	1997	1997	Potentially ongoing	1500000.00			1290262.67	1291411.63	1500000.00	1290262.67	1291411.63	NZD	2004	Publication year
364	GS	299	Beyond Kapiti - a decade of invasive rodent eradications from new zealand islands	Broome		2009	English	Peer-reviewed article	NA	Yes	Animalia	Chordata	Mammalia	Rodentia	Muridae	Rattus	Rattus exulans		Polynesian rat	Terrestrial	Terrestrial			non-urban	Y		Oceania	New Zealand		Whenua Hou (Codfish)	Site	1998	Year	1998	Unspecified	1998	1998	Potentially ongoing	500000.00			571275.78	621904.17	500000.00	571275.78	621904.17	USD	2009	Publication year
1446	GS	134	Insect Eradication and Containment of Invasive Alien Species	Gordh and McKirdy		2014	English	Book chapter	NA	Yes	Animalia	Arthropoda	Insecta	Lepidoptera	Noctuidae	Uraba	Uraba lugens		Gum leaf skeletoniser	Terrestrial	Terrestrial			non-urban			Oceania	New Zealand		Unspecified	Country	1997-1998	Year	1997	1998	1998	1998	One-time	1500000.00			1553118.73	1299467.00	1500000.00	1553118.73	1299467.00	USD	2014	Publication year
SC2535	WoS	Champion2018	Knowledge to action on aquatic invasive species: Island biosecurity the New Zealand and South Pacific story 2018	Champion	New Zealand and Australia are regarded as world leaders in the field of biosecurity, the management of invasive animals and plants including aquatic species. This paper presents an overview of the history and current governance of aquatic invasive species management in New Zealand. Its main focus is the input of biosecurity science, focussing primarily on the proactive management of invasive fres…	2018	English	Conference proceedings	NA	Yes	Animalia	Arthropoda	Insecta	Diptera	Culicidae	Aedes	Aedes camptorhynchus		southern saltmarsh mosquito	Aquatic/Terrestrial	Aquatic/Terrestrial		NA		N	Y	Oceania	New Zealand			Country	Since 1998	Period	1998	2010	1998	2010	One-time	70000000.00			47279408.69	47961546.65	5384615.38	3636877.59	3689349.74	NZD	2018	Publication year
403	TC	460	Pest and Weeds. The Cost of Restoring an Indigenous Dawn Chorus	Bertram		1999	English	Official report	Russell, J. C., Innes, J. G., Brown, P. H., & Byrom, A. E. (2015). Predator-free New Zealand: Conservation country. BioScience, 65(5), 520–525. https://doi.org/10.1093/biosci/biv012	No	Animalia	Chordata	Mammalia	Diprotodontia	Phalangeridae	Trichosurus	Trichosurus vulpecula		Common brushtail possum	Terrestrial	Terrestrial			non-urban			Oceania	New Zealand		Unspecified	Country	1999	Year	1999	Unspecified	1999	1999	Potentially ongoing	58320000.00			45416391.85	59818664.56	58320000.00	45416391.85	59818664.56	NZD	1999	Publication year
1297	TC	599	The value of the Crop & Food Research BYDV forecast to Canterbury arable farmers	Bicknell and Greer		1999	English	Official report	?Teulon, D. A. J., & Stufkens, M. A. W. (2002). Biosecurity and aphids in New Zealand. New Zealand Plant Protection, 55(2000), 12–17.	No	Animalia	Arthropoda	Insecta	Hemiptera	Aphididae	Rhopalosiphum	Rhopalosiphum padi		Bird cherry-oat aphid	Terrestrial	Terrestrial			non-urban			Oceania	New Zealand		Canterbury	Site	1999	Year	1999	Unspecified	1999	1999	Potentially ongoing	3700000.00			2881355.45	3795079.88	3700000.00	2881355.45	3795079.88	NZD	1999	Publication year
1449	GS	134	Insect Eradication and Containment of Invasive Alien Species	Gordh and McKirdy		2014	English	Book chapter	NA	Yes	Animalia	Arthropoda	Insecta	Lepidoptera	Lymantriidae	Teia	Teia anartoides		Painted Apple Moth	Terrestrial	Terrestrial			non-urban			Oceania	New Zealand		Unspecified	Country	1999-2006	Period	1999	2006	1999	2006	One-time	49000000.00			50735211.91	42449255.32	6125000.00	6341901.49	5306156.91	USD	2014	Publication year
118	TC	245	Development of decision support systems for possum management	Choquenot and Parkes		2000	English	Book chapter	Parkes, J., & Murphy, E. (2003). Management of introduced mammals in New Zealand. New Zealand Journal of Zoology, 30(4), 335–359. https://doi.org/10.1080/03014223.2003.9518347	No	Animalia	Chordata	Mammalia	Diprotodontia	Phalangeridae	Trichosurus	Trichosurus vulpecula		Common brushtail possum	Terrestrial	Terrestrial			non-urban			Oceania	New Zealand		Unspecified	Unit (1,700,000 Ha)	2000	Year	2000	Unspecified	2000	2000	Potentially ongoing	6000000.00			8540752.03	13016913.62	6000000.00	8540752.03	13016913.62	USD	2000	Publication year
321	WoS	6614	A novel approach to assess the probability of disease eradication from a wild-animal reservoir host	Anderson et al		2013	English	Peer-reviewed article	NA	Yes	Animalia	Chordata	Mammalia	Carnivora/Diprotodontia	Mustelidae/Phalangeridae	Mustela/Trichosurus	Mustela furo/Trichosurus vulpecula		European domestic ferret/Common brushtail possum	Terrestrial	Terrestrial			non-urban			Oceania	New Zealand		Blythe Valley	Site	2000-2009	Period	2000	2009	2000	2009	One-time	600000.00			517731.17	436607.66	60000.00	51773.12	43660.77	NZD	2013	Publication year
365	GS	299	Beyond Kapiti - a decade of invasive rodent eradications from new zealand islands	Broome		2009	English	Peer-reviewed article	NA	Yes	Animalia	Chordata	Mammalia	Rodentia	Muridae	Rattus	Rattus exulans/Rattus norvegicus		Polynesian rat/Brown rat	Terrestrial	Terrestrial			non-urban	Y		Oceania	New Zealand		Tuhua	Site	2000	Year	2000	Unspecified	2000	2000	Potentially ongoing	178600.00			204059.71	222144.17	178600.00	204059.71	222144.17	USD	2009	Publication year
1431	TC	155	A Cost–Benefit Analysis of Biosecurity and Forest Health Research	Turner et al		2004	English	Peer-reviewed article	NA	Yes	Animalia	Diverse/Unspecified	Diverse/Unspecified	Diverse/Unspecified	Diverse/Unspecified	Diverse/Unspecified	Diverse/Unspecified		Forest pests	Terrestrial	Terrestrial			non-urban			Oceania	New Zealand		Unspecified	Country	2000-2040	Period	2000	2040	2000	2040	Potentially ongoing	12011500000.00	3750000000.00	20273000000.00	7767703388.16	11838714391.00	292963414.63	189456180.20	288749131.49	NZD	2000	Effective
1432	TC	155	A Cost–Benefit Analysis of Biosecurity and Forest Health Research	Turner et al		2004	English	Peer-reviewed article	NA	Yes	Animalia	Diverse/Unspecified	Diverse/Unspecified	Diverse/Unspecified	Diverse/Unspecified	Diverse/Unspecified	Diverse/Unspecified		Forest pests	Terrestrial	Terrestrial			non-urban			Oceania	New Zealand		Unspecified	Country	2000-2040	Period	2000	2040	2000	2040	Potentially ongoing	48052000000.00			31074693685.89	47360771253.90	1172000000.00	757919358.19	1155140762.29	NZD	2000	Effective
1433	TC	155	A Cost–Benefit Analysis of Biosecurity and Forest Health Research	Turner et al		2004	English	Peer-reviewed article	NA	Yes	Animalia	Diverse/Unspecified	Diverse/Unspecified	Diverse/Unspecified	Diverse/Unspecified	Diverse/Unspecified	Diverse/Unspecified		Forest pests	Terrestrial	Terrestrial			non-urban			Oceania	New Zealand		Unspecified	Country	2000-2040	Period	2000	2040	2000	2040	Potentially ongoing	5182400000.00			3351400411.17	5107851097.69	126400000.00	81741473.44	124581734.09	NZD	2000	Effective
2049	TC	241	Defending the Green Oasis: New Zealand Biosecurity and Science	Editors, S.L. Goldson and D.M. Suckling		2003	English	Book	NA	Yes	Plantae	Diverse/Unspecified	Diverse/Unspecified	Diverse/Unspecified	Diverse/Unspecified	Diverse/Unspecified	Diverse/Unspecified		Diverse weeds and pests	Aquatic/Terrestrial	Diverse/Unspecified			non-urban			Oceania	New Zealand		New Zealand	Country	3 years (Unspecified period)	Year	2000	2003	2000	2003	One-time	25000000.00			19343737.97	38312486.41	25000000.00	19343737.97	38312486.41	NZD	2003	Publication year
SC1237		Wotton2004	Eradication success Down Under: heat treatment of a sunken trawler to kill the invasive seaweed Undaria pinnatifida.	Wotton, D.M., C. O’Brien, M.D. Stuart and D.J. Fergus.	Eradication of invasive species is difficult in the marine environment, and there have only been a few successes. We report the successful eradication of the invasive seaweed Undaria pinnatifida from a sunken trawler in the Chatham Islands, New Zealand. New heat-treatment methods were developed as the most cost effective and environmentally acceptable option to kill Undaria. Monitoring of the tra…	2004	English	Peer-reviewed article	Schaffelke2007	Yes	Chromista	Ochrophyta	Phaeophyceae	Laminariales	Alariaceae	Undaria	Undaria pinnatfida		Wakame	Aquatic	Aquatic	20 m of water in sandy habitat, about 2.2 km from the nearest rocky reef.	11	non-urban	N	Y	Oceania	New Zealand		Hanson Bay, Chatham Island	Unit (sunken trawler)	2000-2003	Year	2000	2000	2000	2000	One-time	2500000.00			1616722.18	2465425.32	2500000.00	1616722.18	2465425.32	NZD	2000	Effective
SC1567		Wotton2004	Eradication success Down Under: heat treatment of a sunken trawler to kill the invasive seaweed Undaria pinnatifida.	Wotton, D.M., C. O’Brien, M.D. Stuart and D.J. Fergus.	Eradication of invasive species is difficult in the marine environment, and there have only been a few successes. We report the successful eradication of the invasive seaweed Undaria pinnatifida from a sunken trawler in the Chatham Islands, New Zealand. New heat-treatment methods were developed as the most cost effective and environmentally acceptable option to kill Undaria. Monitoring of the tra…	2004	English	Peer-reviewed article	Schaffelke2007	Yes	Chromista	Ochrophyta	Phaeophyceae	Laminariales	Alariaceae	Undaria	Undaria pinnatfida		Wakame	Aquatic	Aquatic	22 m of water in sandy habitat, about 2.2 km from the nearest rocky reef.	11	non-urban	N	Y	Oceania	New Zealand		Hanson Bay, Chatham Island	Unit (sunken trawler)	2000-2003	Year	2000	2003	2000	2003	One-time	16530304.00		16530304.00	12790314.77	14712620.20	16530304.00	12790314.77	14712620.20	NZD	2003	Effective
SC2952	WoS	Paini et al 2016	Global threat to agriculture from invasive species	Paini DR; Sheppard AW; Cook DC; De Barro PJ; Worner SP; Thomas MB	Invasive species present significant threats to global agriculture, although how the magnitude and distribution of the threats vary between countries and regions remains unclear. Here, we present an analysis of almost 1,300 known invasive insect pests and pathogens, calculating the total potential cost of these species invading each of 124 countries of the world, as well as determining which coun…	2016	English	Peer-reviewed article	NA	Yes	Diverse/Unspecified	Diverse/Unspecified	Diverse/Unspecified	Diverse/Unspecified	Diverse/Unspecified	Diverse/Unspecified	Diverse/Unspecified		Diverse/Unspecified	Diverse/Unspecified	Diverse/Unspecified	Agriculture	12b		N	Y	Oceania	New Zealand			Country	2000-2009	Period	2000	2009	2000	2009	One-time	639700000.00			697090683.59		63970000.00	69709068.36		USD	2011	Effective
122	TC	404	Management of new deer populations in Northland and Taranaki	Fraser et al		2003	English	Book	Parkes, J., & Murphy, E. (2003). Management of introduced mammals in New Zealand. New Zealand Journal of Zoology, 30(4), 335–359. https://doi.org/10.1080/03014223.2003.9518346	Yes	Animalia	Chordata	Mammalia	Artiodactyla	Cervidae	Cervus	Cervus sp.		Deers	Terrestrial	Terrestrial			non-urban			Oceania	New Zealand		Taranaki	Site	2001	Year	2001	Unspecified	2001	2001	Potentially ongoing	102457.00			59625.75	96286.75	102457.00	59625.75	96286.75	NZD	2001	Effective
127	TC	403	Management of introduced mammals in New Zealand	Parkes and Murphy		2003	English	Peer-reviewed article	Parkes, J. P., Robley, A., Forsyth, D. M., & Choquenot, D. (2006). Adaptive management experiments in vertebrate pest control in New Zealand and Australia. Wildlife Society Bulletin, 34, 229–236. https://doi.org/10.2193/0091-7648(2006)34[229:AMEIVP]2.0.CO;2	Yes	Animalia	Chordata	Mammalia	Diverse/Unspecified	Diverse/Unspecified	Diverse/Unspecified	Diverse/Unspecified		Diverse (rodents/ferret/possum/stoat/rabbit/deer/birds/pig/goat/cat)	Terrestrial	Terrestrial			non-urban			Oceania	New Zealand		Unspecified	Country	2000-2001	Year	2000	2001	2001	2001	One-time	13760000.00			8007753.18	12931333.81	13760000.00	8007753.18	12931333.81	NZD	2001	Effective
219	WoS	12448	Costing eradications of alien mammals from islands	Martins et al		2006	English	Peer-reviewed article	NA	Yes	Animalia	Chordata	Mammalia	Carnivora/Rodentia	Felidae/Muridae	Felis/Rattus	Felix catus/Rattus sp.		Cat/Rats	Terrestrial	Terrestrial			non-urban		Y	Oceania	New Zealand		Tahua	Site	2001	Year	2001	Unspecified	2001	2001	Potentially ongoing	67543.00			89999.25	103509.61	67543.00	89999.25	103509.61	USD	2003	Effective
313	TC	158	A strategic approach to eradication of bovine TB from wildlife in New Zealand	Hutchings et al		2013	English	Peer-reviewed article	Livingstone, P. G., Hancox, N., Nugent, G., & de Lisle, G. W. (2015). Toward eradication: the effect of Mycobacterium bovis infection in wildlife on the evolution and future direction of bovine tuberculosis management in New Zealand. New Zealand Veterinary Journal, 63(0), 4–18. https://doi.org/10.1080/00480169.2014.971086	Yes	Animalia	Chordata	Mammalia	Diprotodontia	Phalangeridae	Trichosurus	Trichosurus vulpecula		Common brushtail possum	Terrestrial	Terrestrial			non-urban			Oceania	New Zealand		Unspecified	Country	2001	Year	2001	Unspecified	2001	2001	Potentially ongoing	33000000.00			28475214.14	24013421.48	33000000.00	28475214.14	24013421.48	NZD	2013	Publication year
366	GS	299	Beyond Kapiti - a decade of invasive rodent eradications from new zealand islands	Broome		2009	English	Peer-reviewed article	NA	Yes	Animalia	Chordata	Mammalia	Rodentia	Muridae	Rattus	Rattus norvegicus		Brown rat	Terrestrial	Terrestrial			non-urban			Oceania	New Zealand		Campbell	Site	2001	Year	2001	Unspecified	2001	2001	Potentially ongoing	2520000.00			2879229.92	3134397.02	2520000.00	2879229.92	3134397.02	USD	2009	Publication year
727	GS	307	Invasive alien species: a toolkit of best prevention and management practices	Wittenberg and Cock		2001	English	Book	Bakkes, J., Bolt, K., Braeuer, I., ten Brink, B., Chiabai, A., Ding, H., … Walpole, M. (2008). The Cost of Policy Inaction. The case of not meeting the 2010 biodiversity target. Environment, 0044 (May 2008), 1–16. Retrieved from http://www.ncbi.nlm.nih.gov/pubmed/20616833 --> McNeely, J. A., Mooney, H. A., Neville, L. E., Schei, P. J., & Waage, J. K. (Eds.). (2001). Global Strategy on Invasive Al…	Yes	Animalia	Arthropoda	Arachnida	Mesostigmata	Varroidae	Varroa	Varroa destructor		Varroa mite	Terrestrial	Terrestrial			non-urban			Oceania	New Zealand		Unspecified	Country	Unspecified	Year	Unspecified	Unspecified	2001	2001	One-time	1300000.00			1799635.50	2906144.43	1300000.00	1799635.50	2906144.43	USD	2001	Publication year
949	TC	231	Cost-effectiveness of exclusion fencing for stoat and other pest control compared with conventional control	Clapperton and Day		2001	English	Peer-reviewed article	Norton, D. A., & Warburton, B. (2015). The potential for biodiversity offsetting to fund effective invasive species control. Conservation Biology, 29(1), 5–11. https://doi.org/10.1111/cobi.12345	Yes	Animalia	Chordata	Mammalia	Carnivora/Unspecified	Mustelidae/Unspecified	Mustela/Unspecified	Mustela erminea/Unspecified		Stoat and other pests	Aquatic/Terrestrial	Diverse/Unspecified			non-urban		Y	Oceania	New Zealand		Mainland Island	Unit (Ha)	2001	Year	2001	Unspecified	2001	2001	Potentially ongoing	108.00	81.00	135.00	62.85	101.50	108.00	62.85	101.50	NZD	2001	Publication year
950	TC	231	Cost-effectiveness of exclusion fencing for stoat and other pest control compared with conventional control	Clapperton and Day		2001	English	Peer-reviewed article	Norton, D. A., & Warburton, B. (2015). The potential for biodiversity offsetting to fund effective invasive species control. Conservation Biology, 29(1), 5–11. https://doi.org/10.1111/cobi.12345	Yes	Animalia	Chordata	Mammalia	Diverse/Unspecified	Diverse/Unspecified	Diverse/Unspecified	Diverse/Unspecified		Predators	Aquatic/Terrestrial	Diverse/Unspecified			non-urban			Oceania	New Zealand		Trounsen Kauri Park	Unit (Ha)	2001	Year	2001	Unspecified	2001	2001	Potentially ongoing	95.00			55.29	89.28	95.00	55.29	89.28	NZD	2001	Publication year
951	TC	231	Cost-effectiveness of exclusion fencing for stoat and other pest control compared with conventional control	Clapperton and Day		2001	English	Peer-reviewed article	Norton, D. A., & Warburton, B. (2015). The potential for biodiversity offsetting to fund effective invasive species control. Conservation Biology, 29(1), 5–11. https://doi.org/10.1111/cobi.12345	Yes	Animalia	Chordata	Mammalia	Diprotodontia/Rodentia	Muridae/Phalangeridae	Rattus/Trichosurus	Rattus sp./Trichosurus vulpecula		Rats/Possums	Terrestrial	Terrestrial			non-urban			Oceania	New Zealand		Trounsen Kauri Park	Unit (Ha)	2001	Year	2001	Unspecified	2001	2001	Potentially ongoing	43.00			25.02	40.41	43.00	25.02	40.41	NZD	2001	Publication year
952	TC	231	Cost-effectiveness of exclusion fencing for stoat and other pest control compared with conventional control	Clapperton and Day		2001	English	Peer-reviewed article	Norton, D. A., & Warburton, B. (2015). The potential for biodiversity offsetting to fund effective invasive species control. Conservation Biology, 29(1), 5–11. https://doi.org/10.1111/cobi.12345	Yes	Animalia	Chordata	Mammalia	Diprotodontia/Rodentia	Muridae/Phalangeridae	Rattus/Trichosurus	Rattus sp./Trichosurus vulpecula		Rats/Possums	Terrestrial	Terrestrial			non-urban			Oceania	New Zealand		Puketukutuku Peninsula at Lake Waikaremoana	Unit (Ha)	2001	Year	2001	Unspecified	2001	2001	Potentially ongoing	49.00			28.52	46.05	49.00	28.52	46.05	NZD	2001	Publication year
953	TC	231	Cost-effectiveness of exclusion fencing for stoat and other pest control compared with conventional control	Clapperton and Day		2001	English	Peer-reviewed article	Norton, D. A., & Warburton, B. (2015). The potential for biodiversity offsetting to fund effective invasive species control. Conservation Biology, 29(1), 5–11. https://doi.org/10.1111/cobi.12345	Yes	Animalia	Chordata	Mammalia	Diprotodontia/Rodentia	Muridae/Phalangeridae	Rattus/Trichosurus	Rattus sp./Trichosurus vulpecula		Rats/Possums	Terrestrial	Terrestrial			non-urban			Oceania	New Zealand		Puketukutuku Peninsula at Lake Waikaremoana	Unit (Ha)	2001	Year	2001	Unspecified	2001	2001	Potentially ongoing	26.00			15.13	24.43	26.00	15.13	24.43	NZD	2001	Publication year
954	TC	231	Cost-effectiveness of exclusion fencing for stoat and other pest control compared with conventional control	Clapperton and Day		2001	English	Official report	Norton, D. A., & Warburton, B. (2015). The potential for biodiversity offsetting to fund effective invasive species control. Conservation Biology, 29(1), 5–11. https://doi.org/10.1111/cobi.12346	Yes	Animalia	Chordata	Mammalia	Carnivora/Unspecified	Mustelidae/Unspecified	Mustela/Unspecified	Mustela erminea/Unspecified		Stoat and other pests	Aquatic/Terrestrial	Diverse/Unspecified			non-urban			Oceania	New Zealand		Cape Brett	Site	2001	Year	2001	2001	2001	2001	One-time	200000.00			116391.76	187955.43	200000.00	116391.76	187955.43	NZD	2001	Effective
955	TC	231	Cost-effectiveness of exclusion fencing for stoat and other pest control compared with conventional control	Clapperton and Day		2001	English	Official report	Norton, D. A., & Warburton, B. (2015). The potential for biodiversity offsetting to fund effective invasive species control. Conservation Biology, 29(1), 5–11. https://doi.org/10.1111/cobi.12347	Yes	Animalia	Chordata	Mammalia	Carnivora/Unspecified	Mustelidae/Unspecified	Mustela/Unspecified	Mustela erminea/Unspecified		Stoat and other pests	Aquatic/Terrestrial	Diverse/Unspecified			non-urban			Oceania	New Zealand		Cape Brett	Site	2001	Year	2001	2001	2001	2001	One-time	189500.00	129000.00	250000.00	110281.19	178087.77	189500.00	110281.19	178087.77	NZD	2001	Effective
956	TC	231	Cost-effectiveness of exclusion fencing for stoat and other pest control compared with conventional control	Clapperton and Day		2001	English	Official report	Norton, D. A., & Warburton, B. (2015). The potential for biodiversity offsetting to fund effective invasive species control. Conservation Biology, 29(1), 5–11. https://doi.org/10.1111/cobi.12348	Yes	Animalia	Chordata	Mammalia	Carnivora/Unspecified	Mustelidae/Unspecified	Mustela/Unspecified	Mustela erminea/Unspecified		Stoat and other pests	Aquatic/Terrestrial	Diverse/Unspecified			non-urban			Oceania	New Zealand		Cape Brett	Site	2001	Year	2001	Unspecified	2001	2001	Potentially ongoing	3500.00			2036.86	3289.22	3500.00	2036.86	3289.22	NZD	2001	Effective
998	WoS	14326	Economic issues related to quarantine in international trade	Mumford		2002	English	Peer-reviewed article	NA	Yes	Diverse/Unspecified	Diverse/Unspecified	Diverse/Unspecified	Diverse/Unspecified	Diverse/Unspecified	Diverse/Unspecified	Diverse/Unspecified			Aquatic/Terrestrial	Diverse/Unspecified			non-urban			Oceania	New Zealand		Unspecified	Country	2000-2001	Year	2000	2001	2001	2001	One-time	44000000.00			60910739.83	98361811.61	44000000.00	60910739.83	98361811.61	USD	2001	Effective
1139	WoS	11817	Potential economic impact of introduction and spread of the red imported fire ant, Solenopsis invicta, in Hawaii	Gutrich et al		2007	English	Peer-reviewed article	NA	Yes	Animalia	Arthropoda	Insecta	Hymenoptera	Formicidae	Solenopsis	Solenopsis invicta		Red Imported Fire Ant	Terrestrial	Terrestrial			both			Oceania	New Zealand		Unspecified	Country	2001-2007	Period	2001	2007	2001	2007	One-time	9000000.00			7819480.21	7068179.50	1285714.29	1117068.60	1009739.93	NZD	2007	Publication year
1531	TC	444	NZH 28/11/01	New Zealand Herald		2001	English	Newspaper	Jay, M., Morad, M., & Bell, A. (2003). Biosecurity, a policy dilemma for New Zealand. Land Use Policy, 20(2), 121–129. https://doi.org/10.1016/S0264-8377(03)00008-5	No	Animalia	Arthropoda	Insecta	Lepidoptera	Lymantriidae	Teia	Teia anartoides		Painted Apple Moth	Terrestrial	Terrestrial			non-urban			Oceania	New Zealand		Auckland	Site	20 years	Period	2001	2021	2001	2021	Potentially ongoing	48000000.00			27934022.72	45109304.00	2400000.00	1396701.14	2255465.20	NZD	2001	Publication year
2160	TC	430	Muddied waters: Estimating the national economic cost of soil erosion and sedimentation in New Zealand.	Krause, M., Eastwood, C., & Alexander, R. R.		2001	English	Official report	Sandra J. Velarde, Thomas Paul, Juan Monge, Richard Yao (2015). Cost benefit analysis of wilding conifer management in New Zealand. Part I – Important impacts under current management. Scion	No	Plantae	Diverse/Unspecified	Diverse/Unspecified	Diverse/Unspecified	Diverse/Unspecified	Diverse/Unspecified	Diverse/Unspecified		Diverse wilding IAS conifer trees	Terrestrial	Terrestrial			non-urban			Oceania	New Zealand		New Zealand	Country	Unspecified	Year	Unspecified	Unspecified	2001	2001	Potentially ongoing	75800000.00			54667112.93	76800343.03	75800000.00	54667112.93	76800343.03	NZD	2015	Publication year
2161	TC	430	Muddied waters: Estimating the national economic cost of soil erosion and sedimentation in New Zealand.	Krause, M., Eastwood, C., & Alexander, R. R.		2001	English	Official report	Sandra J. Velarde, Thomas Paul, Juan Monge, Richard Yao (2015). Cost benefit analysis of wilding conifer management in New Zealand. Part I – Important impacts under current management. Scion	No	Plantae	Diverse/Unspecified	Diverse/Unspecified	Diverse/Unspecified	Diverse/Unspecified	Diverse/Unspecified	Diverse/Unspecified		Diverse wilding IAS conifer trees	Terrestrial	Terrestrial			non-urban			Oceania	New Zealand		New Zealand	Country	Unspecified	Year	Unspecified	Unspecified	2001	2001	Potentially ongoing	27400000.00			19760935.28	27761601.57	27400000.00	19760935.28	27761601.57	NZD	2015	Publication year
2162	TC	430	Muddied waters: Estimating the national economic cost of soil erosion and sedimentation in New Zealand.	Krause, M., Eastwood, C., & Alexander, R. R.		2001	English	Official report	Sandra J. Velarde, Thomas Paul, Juan Monge, Richard Yao (2015). Cost benefit analysis of wilding conifer management in New Zealand. Part I – Important impacts under current management. Scion	No	Plantae	Diverse/Unspecified	Diverse/Unspecified	Diverse/Unspecified	Diverse/Unspecified	Diverse/Unspecified	Diverse/Unspecified		Diverse wilding IAS conifer trees	Terrestrial	Terrestrial			non-urban			Oceania	New Zealand		New Zealand	Country	Unspecified	Year	Unspecified	Unspecified	2001	2001	Potentially ongoing	23500000.00			16948247.41	23810132.73	23500000.00	16948247.41	23810132.73	NZD	2015	Publication year
SC921		Wotton2004	Eradication success Down Under: heat treatment of a sunken trawler to kill the invasive seaweed Undaria pinnatifida.	Wotton, D.M., C. O’Brien, M.D. Stuart and D.J. Fergus.	Eradication of invasive species is difficult in the marine environment, and there have only been a few successes. We report the successful eradication of the invasive seaweed Undaria pinnatifida from a sunken trawler in the Chatham Islands, New Zealand. New heat-treatment methods were developed as the most cost effective and environmentally acceptable option to kill Undaria. Monitoring of the tra…	2004	English	Peer-reviewed article	Schaffelke2007	Yes	Chromista	Ochrophyta	Phaeophyceae	Laminariales	Alariaceae	Undaria	Undaria pinnatfida		Wakame	Aquatic	Aquatic	21 m of water in sandy habitat, about 2.2 km from the nearest rocky reef.	11	non-urban	N	Y	Oceania	New Zealand		Hanson Bay, Chatham Island	Unit (sunken trawler)	2000-2003	Year	2001	2001	2001	2001	One-time	380000.00			221144.35	356849.57	380000.00	221144.35	356849.57	NZD	2001	Effective
SC1206		Bourdot2003	Dairy production revenue losses in New Zealand due to giant buttercup (Ranunculus acris).	Bourdot, D.W., Saville, D.J., Crone, D.	Giant buttercup (Ranunculus acris L.), a species of European origin, is widespread throughout New Zealand, and is an intractable weed of dairy pastures in parts of the south Auckland, Hawke's Bay, and Taranaki regions and in the districts of Southern Wairarapa, Horowhenua, and Tasman. In this study, the seasonal progression of the weed's ground cover in dairy pastures in the Tasman District was m…	2003	English	Peer-reviewed article	NA	Yes	Plantae	Tracheophyta	Magnoliopsida	Ranunculales	Ranunculaceae	Ranunculus	Ranunculus acris		giant buttercup	Terrestrial	Terrestrial	pastureland	12b	non-urban	NA	Y	Oceania	New Zealand		South Wairarapa	Site	1 year (2001-2002)	Year	2001	2002	2001	2002	One-time	2000000.00			1163917.61	1878155.64	2000000.00	1163917.61	1878155.64	NZD	2001	Effective
SC1245		Bourdot2003	Dairy production revenue losses in New Zealand due to giant buttercup (Ranunculus acris).	Bourdot, D.W., Saville, D.J., Crone, D.	Giant buttercup (Ranunculus acris L.), a species of European origin, is widespread throughout New Zealand, and is an intractable weed of dairy pastures in parts of the south Auckland, Hawke's Bay, and Taranaki regions and in the districts of Southern Wairarapa, Horowhenua, and Tasman. In this study, the seasonal progression of the weed's ground cover in dairy pastures in the Tasman District was m…	2003	English	Peer-reviewed article	NA	Yes	Plantae	Tracheophyta	Magnoliopsida	Ranunculales	Ranunculaceae	Ranunculus	Ranunculus acris		giant buttercup	Terrestrial	Terrestrial	pastureland	12b	non-urban	NA	Y	Oceania	New Zealand		Horowhenua	Site	1 year (2001-2002)	Year	2001	2002	2001	2002	One-time	2600000.00			1513092.90	2441602.33	2600000.00	1513092.90	2441602.33	NZD	2001	Effective
SC1472		Bourdot2003	Dairy production revenue losses in New Zealand due to giant buttercup (Ranunculus acris).	Bourdot, D.W., Saville, D.J., Crone, D.	Giant buttercup (Ranunculus acris L.), a species of European origin, is widespread throughout New Zealand, and is an intractable weed of dairy pastures in parts of the south Auckland, Hawke's Bay, and Taranaki regions and in the districts of Southern Wairarapa, Horowhenua, and Tasman. In this study, the seasonal progression of the weed's ground cover in dairy pastures in the Tasman District was m…	2003	English	Peer-reviewed article	NA	Yes	Plantae	Tracheophyta	Magnoliopsida	Ranunculales	Ranunculaceae	Ranunculus	Ranunculus acris		giant buttercup	Terrestrial	Terrestrial	pastureland	12b	non-urban	NA	Y	Oceania	New Zealand		Tasman	Site	1 year (2001-2002)	Year	2001	2002	2001	2002	One-time	9500000.00			5528608.66	8921239.30	9500000.00	5528608.66	8921239.30	NZD	2001	Effective
SC2115		Bourdot2003	Dairy production revenue losses in New Zealand due to giant buttercup (Ranunculus acris).	Bourdot, D.W., Saville, D.J., Crone, D.	Giant buttercup (Ranunculus acris L.), a species of European origin, is widespread throughout New Zealand, and is an intractable weed of dairy pastures in parts of the south Auckland, Hawke's Bay, and Taranaki regions and in the districts of Southern Wairarapa, Horowhenua, and Tasman. In this study, the seasonal progression of the weed's ground cover in dairy pastures in the Tasman District was m…	2003	English	Peer-reviewed article	NA	Yes	Plantae	Tracheophyta	Magnoliopsida	Ranunculales	Ranunculaceae	Ranunculus	Ranunculus acris		giant buttercup	Terrestrial	Terrestrial	pastureland	12b	non-urban	NA	Y	Oceania	New Zealand		Hawke's Bay	Site	1 year (2001-2002)	Year	2001	2002	2001	2002	One-time	1800000.00			1047525.85	1690340.08	1800000.00	1047525.85	1690340.08	NZD	2001	Effective
SC2119		Bourdot2003	Dairy production revenue losses in New Zealand due to giant buttercup (Ranunculus acris).	Bourdot, D.W., Saville, D.J., Crone, D.	Giant buttercup (Ranunculus acris L.), a species of European origin, is widespread throughout New Zealand, and is an intractable weed of dairy pastures in parts of the south Auckland, Hawke's Bay, and Taranaki regions and in the districts of Southern Wairarapa, Horowhenua, and Tasman. In this study, the seasonal progression of the weed's ground cover in dairy pastures in the Tasman District was m…	2003	English	Peer-reviewed article	NA	Yes	Plantae	Tracheophyta	Magnoliopsida	Ranunculales	Ranunculaceae	Ranunculus	Ranunculus acris		giant buttercup	Terrestrial	Terrestrial	pastureland	12b	non-urban	NA	Y	Oceania	New Zealand		Taranaki	Site	1 year (2001-2002)	Year	2001	2002	2001	2002	One-time	111200000.00			64713819.30	104425453.69	111200000.00	64713819.30	104425453.69	NZD	2001	Effective
SC2129		Bourdot2003	Dairy production revenue losses in New Zealand due to giant buttercup (Ranunculus acris).	Bourdot, D.W., Saville, D.J., Crone, D.	Giant buttercup (Ranunculus acris L.), a species of European origin, is widespread throughout New Zealand, and is an intractable weed of dairy pastures in parts of the south Auckland, Hawke's Bay, and Taranaki regions and in the districts of Southern Wairarapa, Horowhenua, and Tasman. In this study, the seasonal progression of the weed's ground cover in dairy pastures in the Tasman District was m…	2003	English	Peer-reviewed article	NA	Yes	Plantae	Tracheophyta	Magnoliopsida	Ranunculales	Ranunculaceae	Ranunculus	Ranunculus acris		giant buttercup	Terrestrial	Terrestrial	pastureland	12b	non-urban	NA	Y	Oceania	New Zealand		South Auckland	Site	1 year (2001-2002)	Year	2001	2002	2001	2002	One-time	29000000.00			16876805.39	27233256.81	29000000.00	16876805.39	27233256.81	NZD	2001	Effective
SC4771	TC	Gerda	Global eradication and response database			2021	English	Database	NA	Yes	Animalia	Arthropoda	Insecta	Hymenoptera	Formicidae	Solenopsis	Solenopsis invicta		Red Imported Fire Ant	Terrestrial	terrestrial	Airport	12a		NA	Y	Oceania	New Zealand		Auckland Airport	Unit (< 1 Ha)	March 2001-June 2003	Period	2001	2003	2001	2003	One-time	1432000.00			1244166.18	1124466.78	477333.33	414722.06	374822.26	NZD	2007	Publication year
SC4772	TC	Anonymous	Red Imported Fire Ants – Auckland Airport 2001	Anonymous		2001	English	Official report	Gerda, see cost ID Gerda_5	Yes	Animalia	Arthropoda	Insecta	Hymenoptera	Formicidae	Solenopsis	Solenopsis invicta		Red Imported Fire Ant	Terrestrial	terrestrial	NA	NA		NA	Y	Oceania	New Zealand	New Zealand	New Zealand	Country	2001	Year	2001	2001	2001	2001	Potentially ongoing	229124000.00			133340729.61	215129658.41	229124000.00	133340729.61	215129658.41	NZD	2001	Publication year
SC4773	TC	Anonymous	Red Imported Fire Ants – Auckland Airport 2001	Anonymous		2001	English	Official report	Gerda, see cost ID Gerda_5	Yes	Animalia	Arthropoda	Insecta	Hymenoptera	Formicidae	Solenopsis	Solenopsis invicta		Red Imported Fire Ant	Terrestrial	terrestrial	NA	NA		NA	Y	Oceania	New Zealand	New Zealand	New Zealand	Country	2001	Year	2001	2001	2001	2001	Potentially ongoing	46227000.00			26902209.75	43403566.28	46227000.00	26902209.75	43403566.28	NZD	2001	Publication year
SC4774	TC	Anonymous	Red Imported Fire Ants – Auckland Airport 2001	Anonymous		2001	English	Official report	Gerda, see cost ID Gerda_5	Yes	Animalia	Arthropoda	Insecta	Hymenoptera	Formicidae	Solenopsis	Solenopsis invicta		Red Imported Fire Ant	Terrestrial	terrestrial	NA	NA		NA	Y	Oceania	New Zealand	New Zealand	New Zealand	Country	2001	Year	2001	2001	2001	2001	Potentially ongoing	36814000.00			21424231.51	34565489.62	36814000.00	21424231.51	34565489.62	NZD	2001	Publication year
SC4775	TC	Anonymous	Red Imported Fire Ants – Auckland Airport 2001	Anonymous		2001	English	Official report	Gerda, see cost ID Gerda_5	Yes	Animalia	Arthropoda	Insecta	Hymenoptera	Formicidae	Solenopsis	Solenopsis invicta		Red Imported Fire Ant	Terrestrial	terrestrial	NA	NA		NA	Y	Oceania	New Zealand	New Zealand	New Zealand	Country	2001	Year	2001	2001	2001	2001	Potentially ongoing	5131000.00			2986030.64	4817610.89	5131000.00	2986030.64	4817610.89	NZD	2001	Publication year
SC4776	TC	Anonymous	Red Imported Fire Ants – Auckland Airport 2001	Anonymous		2001	English	Official report	Gerda, see cost ID Gerda_5	Yes	Animalia	Arthropoda	Insecta	Hymenoptera	Formicidae	Solenopsis	Solenopsis invicta		Red Imported Fire Ant	Terrestrial	terrestrial	NA	NA		NA	Y	Oceania	New Zealand	New Zealand	New Zealand	Country	2001	Year	2001	2001	2001	2001	Potentially ongoing	179000.00			104170.63	168067.11	179000.00	104170.63	168067.11	NZD	2001	Publication year
SC4777	TC	Anonymous	Red Imported Fire Ants – Auckland Airport 2001	Anonymous		2001	English	Official report	Gerda, see cost ID Gerda_5	Yes	Animalia	Arthropoda	Insecta	Hymenoptera	Formicidae	Solenopsis	Solenopsis invicta		Red Imported Fire Ant	Terrestrial	terrestrial	NA	NA		NA	Y	Oceania	New Zealand	New Zealand	New Zealand	Country	2001	Year	2001	2001	2001	2001	Potentially ongoing	201000.00			116973.72	188723.40	201000.00	116973.72	188723.40	NZD	2001	Publication year
SC4778	TC	Anonymous	Red Imported Fire Ants – Auckland Airport 2001	Anonymous		2001	English	Official report	Gerda, see cost ID Gerda_5	Yes	Animalia	Arthropoda	Insecta	Hymenoptera	Formicidae	Solenopsis	Solenopsis invicta		Red Imported Fire Ant	Terrestrial	terrestrial	NA	NA		NA	Y	Oceania	New Zealand	New Zealand	New Zealand	Country	2001/02 to 2023/24	Period	2001	2023	2001	2023	One-time	665000000.00			387002606.41	624383403.07	28913043.48	16826200.28	27147104.48	NZD	2001	Publication year
SC164_BH20	TC	BH_20	Response by email to the request for information by Ben Hoffmann for the InvaCost project	Chris Green, NZ Department of Conservation.	Tiritiri Matangi Island in the Hauraki Gulf, Auckland, New Zealand is a 220 ha restoration island managed by the Department of Conservation as an open sanctuary. Following eradication of the only mammalian predator, the Pacific rat (Rattus exulans) in 1993, a variety of threatened birds, lizards and a giant invertebrate have been transferred to the island. In March 2000, Argentine ant (Linepithem…	2020	English	Unpublished material	Green2019_Effort required to confirm eradication of an Argentine ant invasion: Tirititi Matangi Island, New Zealand	No	Animalia	Arthropoda	Insecta	Hymenoptera	Formicidae	Linepithema	Linepithema humile		Argentine ant	Terrestrial	terrestrial	Flax (Phormium tenax) (foreground) on beach edge as a typical preferred habitat for Argentine ants on Tiritiri Matangi Island	3		Y	Y	Oceania	New Zealand		Tiritirimatangi Island	Site	16y 2001-2016	Period	2001	2016	2001	2016	One-time	420000.00			298600.07	297671.12	26250.00	18662.50	18604.44	NZD	2016	Effective
116	TC	242	Department of Conservation annual report for the year ending 30 June 2002	Department of Conservation		2002	English	Official report	Parkes, J., & Murphy, E. (2003). Management of introduced mammals in New Zealand. New Zealand Journal of Zoology, 30(4), 335–359. https://doi.org/10.1080/03014223.2003.9518347	Yes	Animalia	Chordata	Mammalia	Diverse/Unspecified	Diverse/Unspecified	Diverse/Unspecified	Diverse/Unspecified			Terrestrial	Terrestrial			non-urban	NA		Oceania	New Zealand		Unspecified	Country	2002	Year	2002	Unspecified	2002	2002	Potentially ongoing	40000000.00			25210018.96	37107067.37	40000000.00	25210018.96	37107067.37	NZD	2002	Publication year
120	TC	242	Department of Conservation annual report for the year ending 30 June 2002	DOC		2002	English	Official report	Parkes, J., & Murphy, E. (2003). Management of introduced mammals in New Zealand. New Zealand Journal of Zoology, 30(4), 335–359. https://doi.org/10.1080/03014223.2003.9518347	Yes	Animalia	Chordata	Mammalia	Diprotodontia	Phalangeridae	Trichosurus	Trichosurus vulpecula		Common brushtail possum	Terrestrial	Terrestrial			non-urban	NA		Oceania	New Zealand		Unspecified	Country	2002	Year	2002	Unspecified	2002	2002	Potentially ongoing	12024000.00			7578131.70	11154384.45	12024000.00	7578131.70	11154384.45	NZD	2002	Publication year
121	TC	242	Department of Conservation annual report for the year ending 30 June 2002	DOC		2002	English	Official report	Parkes, J., & Murphy, E. (2003). Management of introduced mammals in New Zealand. New Zealand Journal of Zoology, 30(4), 335–359. https://doi.org/10.1080/03014223.2003.9518346	Yes	Animalia	Chordata	Mammalia	Artiodactyla	Bovidae	Capra	Capra hircus		Feral goat	Terrestrial	Terrestrial			non-urban	NA		Oceania	New Zealand		Unspecified	Country	2002	Year	2002	Unspecified	2002	2002	Potentially ongoing	6306000.00			3974359.49	5849929.17	6306000.00	3974359.49	5849929.17	NZD	2002	Publication year
123	TC	188	Annual report 2001/02. Animal Health Board	Animal Health Board		2002	English	Official report	Parkes, J., & Murphy, E. (2003). Management of introduced mammals in New Zealand. New Zealand Journal of Zoology, 30(4), 335–359. https://doi.org/10.1080/03014223.2003.9518347	No	Animalia	Chordata	Mammalia	Carnivora/Diprotodontia	Mustelidae/Phalangeridae	Mustela/Trichosurus	Mustela furo/Trichosurus vulpecula		European domestic ferret/Common brushtail possum	Terrestrial	Terrestrial			non-urban			Oceania	New Zealand		Unspecified	Country	2001-2002	Year	2001	2002	2002	2002	One-time	54000000.00			34033525.59	50094540.95	54000000.00	34033525.59	50094540.95	NZD	2002	Publication year
141	TC	501	Review of feral cat eradications on islands. Island Invasives: Eradication and Management	Campbell et al		2011	English	Book chapter	NA	Yes	Animalia	Chordata	Mammalia	Carnivora/Rodentia	Felidae	Felis	Felis catus		Cats/Rodents	Terrestrial	Terrestrial			non-urban	Y		Oceania	New Zealand		Raoul	Site	2002-2005	Period	2002	2005	2002	2005	One-time	832000.00			950602.90	1034848.54	208000.00	237650.72	258712.14	USD	2009	Effective
362	GS	299	Beyond Kapiti - a decade of invasive rodent eradications from new zealand islands	Broome		2009	English	Peer-reviewed article	NA	Yes	Animalia	Chordata	Mammalia	Rodentia	Muridae	Rattus	Rattus exulans/Rattus norvegicus		Polynesian rat/Brown rat	Terrestrial	Terrestrial			non-urban			Oceania	New Zealand		Raoul	Unit (2,941 Ha)	2002	Year	2002	Unspecified	2002	2002	Potentially ongoing	866000.00			989449.65	1077138.02	866000.00	989449.65	1077138.02	USD	2009	Effective
370	TC	572	The eradication of Norway rats, kiore and feral cats from Tuhua (Mayor Island)	Williams and Jones		2002	English	Peer-reviewed article	Holmes et al. 2015. Correction: Reporting costs for invasive vertebrate eradications	Yes	Animalia	Chordata	Mammalia	Rodentia	Muridae	Diverse/Unspecified	Diverse/Unspecified		Rodents	Terrestrial	Terrestrial			non-urban			Oceania	New Zealand		Tuhua	Site	Unspecified	Year	Unspecified	Unspecified	2002	2002	One-time	105000.00			149463.16	227795.99	105000.00	149463.16	227795.99	USD	2000	Effective
1000	TC	252	Ecological and Economic Costs of Alien Vertebrates in New Zealand. In D. Pimentel, ed., Biological Invasions: Economics and Environmental Costs of Alien Plant, Animal, and Microbe Species.	Clout		2002	English	Book chapter	Olson, L. (2006). The Economics of Terrestrial Invasive Species: A Review of the Literature. Agricultural and Resource Economics Review, 35(1), 178–194. https://doi.org/10.1017/S1068280500010145	No	Animalia	Chordata	Diverse/Unspecified	Diverse/Unspecified	Diverse/Unspecified	Diverse/Unspecified	Diverse/Unspecified		Vertebrates	Aquatic/Terrestrial	Terrestrial			non-urban			Oceania	New Zealand		Unspecified	Country	Unspecified	Year	Unspecified	Unspecified	2002	2002	Potentially ongoing	270000000.00			170167627.97	250472704.77	270000000.00	170167627.97	250472704.77	NZD	2002	Publication year
1001	TC	170	Alien Invertebrates in New Zealand. In D. Pimentel, ed., Biological Invasions: Economics and Environmental Costs of Alien Plant, Animal, and Microbe Species. Boca Raton: CRC Press	Barlow and Goldson		2002	English	Book chapter	Olson, L. (2006). The Economics of Terrestrial Invasive Species: A Review of the Literature. Agricultural and Resource Economics Review, 35(1), 178–194. https://doi.org/10.1017/S1068280500010145	No	Animalia	Diverse/Unspecified	Diverse/Unspecified	Diverse/Unspecified	Diverse/Unspecified	Diverse/Unspecified	Diverse/Unspecified		Invertebrates	Aquatic/Terrestrial	Terrestrial			non-urban			Oceania	New Zealand		Unspecified	Country	Unspecified	Year	Unspecified	Unspecified	2002	2002	Potentially ongoing	2000000000.00			1260500947.96	1855353368.63	2000000000.00	1260500947.96	1855353368.63	NZD	2002	Publication year
1290	TC	432	NASONOVIA RIBIS-NIGRI, A NEW APHID PEST FOUND ON LETTUCES (LACTUCA SATIVA) AND RIBES SPP. IN CANTERBURY	Stufkens et al		2002	English	Conference proceedings	In Teulon and Stufkens 2002	No	Animalia	Arthropoda	Insecta	Hemiptera	Aphididae	Nasonovia	Nasonovia ribisnigri		Lettuce Aphid	Terrestrial	Terrestrial			non-urban			Oceania	New Zealand		Unspecified	Country	2002	Year	2002	Unspecified	2002	2002	Potentially ongoing	200000.00			126050.09	185535.34	200000.00	126050.09	185535.34	NZD	2002	Publication year
1301	TC	213	Case Study 3 - Response to the Incursion of the Painted Apple Moth	Controller and Auditor-General of New Zealand		2002	English	Official report	Armstrong and Ball 2005	Yes	Animalia	Arthropoda	Insecta	Lepidoptera	Lymantriidae	Teia	Teia anartoides		Painted apple moth	Terrestrial	Terrestrial			non-urban			Oceania	New Zealand		Unspecified	Country	2002-2022	Period	2002	2022	2002	2022	Potentially ongoing	197590909.09	55363636.36	339818181.82	124531764.11	183300479.40	9409090.91	5930084.01	8728594.26	NZD	2002	Effective
1465	TC	301	Eradication of introduced Bactrocera species (Dipera: Tephritidae) in Nauru using make annihilation and protein bait application techniques	Allwood et al		2002	English	Book chapter	Reaser, J. K., Meerson, L. a., Cronk, Q., & Poorter, M. D. (2007). Ecological and socioeconomic impacts of invasive alien species in island ecosystems. Environmental Conservation, 34(June), 98–111. https://doi.org/10.1017/S0376892907003817	Yes	Animalia	Arthropoda	Insecta	Diptera	Tephritidae	Ceratitis	Ceratitis capitata		Mediterranean fruit fly	Terrestrial	Terrestrial			non-urban			Oceania	New Zealand		Unspecified	Country	2002	Year	2002	2002	2002	2002	One-time	6000000.00			3781502.84	5566060.11	6000000.00	3781502.84	5566060.11	NZD	2002	Publication year
1532	TC	151	$90m last-ditch attempt to wipe out moth	New Zealand Herald		2002	English	Newspaper	Jay, M., Morad, M., & Bell, A. (2003). Biosecurity, a policy dilemma for New Zealand. Land Use Policy, 20(2), 121–129. https://doi.org/10.1016/S0264-8377(03)00008-5	No	Animalia	Arthropoda	Insecta	Lepidoptera	Lymantriidae	Teia	Teia anartoides		Painted Apple Moth	Terrestrial	Terrestrial			non-urban			Oceania	New Zealand		Unspecified	Country	20 years	Period	2002	2022	2002	2022	Potentially ongoing	207000000.00	58000000.00	356000000.00	130461848.11	192029073.65	10350000.00	6523092.41	9601453.68	NZD	2002	Publication year
1533	TC	151	$90m last-ditch attempt to wipe out moth	New Zealand Herald		2002	English	Newspaper	Jay, M., Morad, M., & Bell, A. (2003). Biosecurity, a policy dilemma for New Zealand. Land Use Policy, 20(2), 121–129. https://doi.org/10.1016/S0264-8377(03)00008-5	No	Animalia	Arthropoda	Insecta	Lepidoptera	Lymantriidae	Teia	Teia anartoides		Painted Apple Moth	Terrestrial	Terrestrial			non-urban			Oceania	New Zealand		Unspecified	Country	2002	Year	2002	2002	2002	2002	One-time	90000000.00			56722542.66	83490901.59	90000000.00	56722542.66	83490901.59	NZD	2002	Publication year
1551	WoS	12947	The impact of invasive invertebrate pests in pastoral agriculture: A review	Goldson et al		2005	English	Peer-reviewed article	NA	Yes	Animalia	Arthropoda	Insecta	Lepidoptera	Lymantriidae	Teia	Teia anartoides		Painted Apple Moth	Terrestrial	Terrestrial			non-urban			Oceania	New Zealand		Auckland	Site	3 years	Period	2002	2005	2002	2005	One-time	90000000.00			79536199.79	73591630.88	30000000.00	26512066.60	24530543.63	NZD	2005	Publication year
1799	TC	234	Dairy production revenue losses in New Zealand due to giant buttercup (Ranunculus acris)	G. W. Bourdôt , D. J. Saville & D. Crone		2003	English	Peer-reviewed article	NA	Yes	Plantae	Tracheophyta	Magnoliopsida	Ranunculales	Ranunculaceae	Ranunculus	Ranunculus acris		Giant buttercup	Terrestrial	Terrestrial			non-urban			Oceania	New Zealand		New Zealand	Country	1 year (2001-2002)	Year	2002	2002	2002	2002	Potentially ongoing	156000000.00			120704924.96	239069915.19	156000000.00	120704924.96	239069915.19	NZD	2003	Publication year
101	WoS	13836	From small Maria to massive Campbell: forty years of rat eradications from New Zealand islands	Towns and Broome		2003	English	Peer-reviewed article	NA	Yes	Animalia	Chordata	Mammalia	Rodentia	Muridae	Rattus	Rattus norvegicus		Brown rat	Terrestrial	Terrestrial			non-urban	Y	Y	Oceania	New Zealand		Mercury Island	Unit (Ha)	2003	Year	2003	2003	2003	2003	One-time	366.00			283.19	325.70	366.00	283.19	325.70	NZD	2003	Publication year
102	WoS	13836	From small Maria to massive Campbell: forty years of rat eradications from New Zealand islands	Towns and Broome		2003	English	Peer-reviewed article	NA	Yes	Animalia	Chordata	Mammalia	Rodentia	Muridae	Rattus	Rattus norvegicus		Brown rat	Terrestrial	Terrestrial			non-urban	Y	Y	Oceania	New Zealand		Tuhua	Unit (Ha)	2003	Year	2003	2003	2003	2003	One-time	114.00			88.21	101.45	114.00	88.21	101.45	NZD	2003	Publication year
106	WoS	13836	From small Maria to massive Campbell: forty years of rat eradications from New Zealand islands	Towns and Broome		2003	English	Peer-reviewed article	NA	Yes	Animalia	Chordata	Mammalia	Rodentia	Muridae	Rattus	Rattus exulans/Rattus norvegicus		Polynesian rat/Brown rat	Terrestrial	Terrestrial			non-urban	Y	Y	Oceania	New Zealand		Kapiti Island	Site	25 days	Year	Unspecified	Unspecified	2003	2003	One-time	500000.00			386874.76	444950.99	500000.00	386874.76	444950.99	NZD	2003	Publication year
107	WoS	13836	From small Maria to massive Campbell: forty years of rat eradications from New Zealand islands	Towns and Broome		2003	English	Peer-reviewed article	NA	Yes	Animalia	Chordata	Mammalia	Rodentia	Muridae	Rattus	Rattus exulans/Rattus norvegicus		Polynesian rat/Brown rat	Terrestrial	Terrestrial			non-urban		Y	Oceania	New Zealand		Tuhua	Site	10 days	Year	Unspecified	Unspecified	2003	2003	One-time	146000.00			112967.43	129925.69	146000.00	112967.43	129925.69	NZD	2003	Publication year
119	TC	627	When can human predation drive vertebrate pests to extinction? A case study of feral goats (Capra hircus) in Egmont National Park, New Zealand	Forsyth et al		2003	English	Peer-reviewed article	Parkes, J., & Murphy, E. (2003). Management of introduced mammals in New Zealand. New Zealand Journal of Zoology, 30(4), 335–359. https://doi.org/10.1080/03014223.2003.9518346	No	Animalia	Chordata	Mammalia	Artiodactyla	Bovidae	Capra	Capra hircus		Feral goat	Terrestrial	Terrestrial			non-urban			Oceania	New Zealand		Egmont National Park (33,000 Ha)	Unit (Park)	2003	Year	2003	Unspecified	2003	2003	Potentially ongoing	25000000.00			19343737.97	22247549.74	25000000.00	19343737.97	22247549.74	NZD	2003	Publication year
124	TC	403	Management of introduced mammals in New Zealand	Parkes and Murphy		2003	English	Peer-reviewed article	Parkes, J. P., Robley, A., Forsyth, D. M., & Choquenot, D. (2006). Adaptive management experiments in vertebrate pest control in New Zealand and Australia. Wildlife Society Bulletin, 34, 229–236. https://doi.org/10.2193/0091-7648(2006)34[229:AMEIVP]2.0.CO;2	Yes	Animalia	Chordata	Mammalia	Diverse/Unspecified	Diverse/Unspecified	Diverse/Unspecified	Diverse/Unspecified		Diverse (possum/rabbit/deer/goat/mustelids/dama wallaby/cats/rats/hare/feral cattle/Bennett's wallaby/chinchilla/cigs/Bengal cats)	Terrestrial	Terrestrial			non-urban			Oceania	New Zealand		Unspecified	Country	2003	Year	2003	Unspecified	2003	2003	Potentially ongoing	16200000.00			12534742.21	14416412.23	16200000.00	12534742.21	14416412.23	NZD	2003	Publication year
126	TC	403	Management of introduced mammals in New Zealand	Parkes and Murphy		2003	English	Peer-reviewed article	NA	Yes	Animalia	Chordata	Mammalia	Carnivora	Mustelidae	Mustela	Mustela erminea		Stoat	Terrestrial	Terrestrial			non-urban			Oceania	New Zealand		Unspecified	Country	Unspecified	Year	Unspecified	Unspecified	2003	2003	Potentially ongoing	2000000.00			1547499.04	1779803.98	2000000.00	1547499.04	1779803.98	NZD	2003	Publication year
184	WoS	12448	Costing eradications of alien mammals from islands	Martins et al		2006	English	Peer-reviewed article	NA	Yes	Animalia	Chordata	Mammalia	Rodentia	Muridae	Rattus	Rattus sp.		Rats	Terrestrial	Terrestrial			non-urban	Y		Oceania	New Zealand		Campbell	Site	2003	Year	2003	Unspecified	2003	2003	Potentially ongoing	1249726.00			1665226.64	1915204.42	1249726.00	1665226.64	1915204.42	USD	2003	Effective
315	TC	602	Toward eradication: the effect of Mycobacterium bovis infection in wildlife on the evolution and future direction of bovine tuberculosis management in New Zealand	Livingstone et al		2015	English	Peer-reviewed article	Tait, P., Saunders, C., Nugent, G., & Rutherford, P. (2017). Valuing conservation benefits of disease control in wildlife: A choice experiment approach to bovine tuberculosis management in New Zealand’s native forests. Journal of Environmental Management, 189, 142–149. https://doi.org/10.1016/j.jenvman.2016.12.045 (id 941)	Yes	Animalia	Chordata	Mammalia	Diprotodontia	Phalangeridae	Trichosurus	Trichosurus vulpecula		Common brushtail possum	Terrestrial	Terrestrial			non-urban			Oceania	New Zealand		Unspecified	Country	2003	Year	2003	Unspecified	2003	2003	Potentially ongoing	50000000.00			38687475.95	44495099.47	50000000.00	38687475.95	44495099.47	NZD	2003	Effective
701	TC	504	Review of Varroa economic impact assessment: Recommendations on revision	Anonymous		2003	English	Official report	Howlett, B. G., & Donovan, B. J. (2010). A review of New Zealand’s deliberately introduced bee fauna: Current status and potential impacts. New Zealand Entomologist, 33(1), 92–101. https://doi.org/10.1080/00779962.2010.9722196	No	Animalia	Arthropoda	Arachnida	Mesostigmata	Varroidae	Varroa	Varroa destructor		Varroa mite	Terrestrial	Terrestrial			non-urban			Oceania	New Zealand		Unspecified	Country	2003-2028	Period	2003	2028	2003	2028	Potentially ongoing	19730769.23	14038461.53	25423076.92	15266673.20	17558450.79	758875.74	587179.74	675325.03	NZD	2003	Publication year
702	TC	537	Summary of Assessments of the economic impact of Varroa in the South Island of New Zealand	Simpson		2003	English	Official report	Howlett B Donovan B 2010 A review of New Zealand's deliberately introduced bee fauna: Current status and potential impacts (ID 10096)	No	Animalia	Arthropoda	Arachnida	Mesostigmata	Varroidae	Varroa	Varroa destructor		Varroa mite	Terrestrial	Terrestrial			non-urban		Y	Oceania	New Zealand		South Island	Site	Unspecified	Year	Unspecified	Unspecified	2003	2003	Potentially ongoing	315500000.00	198000000.00	433000000.00	244117973.24	280764077.66	315500000.00	244117973.24	280764077.66	NZD	2003	Publication year
1197	TC	504	Review of Varroa economic impact assessment: Recommendations on revision	Anonymous		2003	English	Official report	Howlett, B. G., & Donovan, B. J. (2010). A review of New Zealand’s deliberately introduced bee fauna: Current status and potential impacts. New Zealand Entomologist, 33(1), 92–101. https://doi.org/10.1080/00779962.2010.9722196	No	Animalia	Arthropoda	Arachnida	Mesostigmata	Varroidae	Varroa	Varroa destructor		Varroa mite	Terrestrial	Terrestrial			non-urban			Oceania	New Zealand		Unspecified	Country	2003-2028	Period	2003	2028	2003	2028	Potentially ongoing	513000000.00	365000000.00	661000000.00	396933503.24	456519720.56	19730769.23	15266673.20	17558450.79	NZD	2003	Publication year
1448	GS	134	Insect Eradication and Containment of Invasive Alien Species	Gordh and McKirdy		2014	English	Book chapter	NA	Yes	Animalia	Arthropoda	Insecta	Lepidoptera	Noctuidae	Uraba	Uraba lugens		Gum leaf skeletoniser	Terrestrial	Terrestrial			non-urban			Oceania	New Zealand		Unspecified	Country	2003	Year	2003	Unspecified	2003	2003	Potentially ongoing	90000000.00			119922604.76	137924951.07	90000000.00	119922604.76	137924951.07	USD	2003	Effective
1451	GS	134	Insect Eradication and Containment of Invasive Alien Species	Gordh and McKirdy		2014	English	Book chapter	NA	Yes	Animalia	Arthropoda	Insecta	Lepidoptera	Erebidae	Hyphantria	Hyphantria cunea		Fall Webworm	Terrestrial	Terrestrial			non-urban			Oceania	New Zealand		Unspecified	Country	2003-2006	Period	2003	2006	2003	2006	One-time	5000000.00			5177062.44	4331556.67	1250000.00	1294265.61	1082889.17	USD	2014	Publication year
1453	GS	134	Insect Eradication and Containment of Invasive Alien Species	Gordh and McKirdy		2014	English	Book chapter	NA	Yes	Animalia	Arthropoda	Insecta	Lepidoptera	Erebidae	Lymantria	Lymantria dispar		Gypsy Moth	Terrestrial	Terrestrial			non-urban			Oceania	New Zealand		Unspecified	Country	2003-2005	Period	2003	2005	2003	2005	One-time	5000000.00			5177062.44	4331556.67	1666666.67	1725687.48	1443852.22	USD	2014	Publication year
2048	TC	241	Defending the Green Oasis: New Zealand Biosecurity and Science	Editors, S.L. Goldson and D.M. Suckling		2003	English	Book	NA	Yes	Plantae	Diverse/Unspecified	Diverse/Unspecified	Diverse/Unspecified	Diverse/Unspecified	Diverse/Unspecified	Diverse/Unspecified		Diverse weeds and pests	Aquatic/Terrestrial	Diverse/Unspecified			non-urban			Oceania	New Zealand		New Zealand	Country	Unspecified	Year	Unspecified	Unspecified	2003	2003	Potentially ongoing	800000000.00			618999615.19	1225999565.06	800000000.00	618999615.19	1225999565.06	NZD	2003	Publication year
2050	TC	241	Defending the Green Oasis: New Zealand Biosecurity and Science	Editors, S.L. Goldson and D.M. Suckling		2003	English	Book	NA	Yes	Plantae	Diverse/Unspecified	Diverse/Unspecified	Diverse/Unspecified	Diverse/Unspecified	Diverse/Unspecified	Diverse/Unspecified		Diverse aquatic weeds	Aquatic	Aquatic			non-urban			Oceania	New Zealand		New Zealand	Country	1 year (2002/2003)	Year	2003	2003	2003	2003	One-time	960000.00			742799.54	1471199.48	960000.00	742799.54	1471199.48	NZD	2003	Publication year
2051	TC	241	Defending the Green Oasis: New Zealand Biosecurity and Science	Editors, S.L. Goldson and D.M. Suckling		2003	English	Book	NA	Yes	Plantae	Diverse/Unspecified	Diverse/Unspecified	Diverse/Unspecified	Diverse/Unspecified	Diverse/Unspecified	Diverse/Unspecified		Diverse terrestial weeds	Terrestrial	Terrestrial			non-urban			Oceania	New Zealand		New Zealand	Country	1 year (2002/2003)	Year	2003	2003	2003	2003	One-time	2870000.00			2220661.12	4398273.44	2870000.00	2220661.12	4398273.44	NZD	2003	Publication year
2052	TC	241	Defending the Green Oasis: New Zealand Biosecurity and Science	Editors, S.L. Goldson and D.M. Suckling		2003	English	Book	NA	Yes	Animalia	Diverse/Unspecified	Diverse/Unspecified	Diverse/Unspecified	Diverse/Unspecified	Diverse/Unspecified	Diverse/Unspecified		Diverse Macro invertebrates	Aquatic/Terrestrial	Diverse/Unspecified			non-urban			Oceania	New Zealand		New Zealand	Country	1 year (2002/2003)	Year	2003	2003	2003	2003	One-time	3010000.00			2328986.05	4612823.36	3010000.00	2328986.05	4612823.36	NZD	2003	Publication year
2053	TC	241	Defending the Green Oasis: New Zealand Biosecurity and Science	Editors, S.L. Goldson and D.M. Suckling		2003	English	Book	NA	Yes	Diverse/Unspecified	Diverse/Unspecified	Diverse/Unspecified	Diverse/Unspecified	Diverse/Unspecified	Diverse/Unspecified	Diverse/Unspecified		Diverse (Micro-organisms and invertebrates)	Aquatic/Terrestrial	Diverse/Unspecified			non-urban			Oceania	New Zealand		New Zealand	Country	1 year (2002/2003)	Year	2003	2003	2003	2003	One-time	6850000.00			5300184.21	10497621.28	6850000.00	5300184.21	10497621.28	NZD	2003	Publication year
SC1896		Tomasetto2017	Intensified agriculture favors evolved resistance to biological control	Tomasetto, F., Tylianakis, J.M., Reale, M., Wratten, S., Goldson, S.L.	Increased regulation of chemical pesticides and rapid evolution of pesticide resistance have increased calls for sustainable pest management. Biological control offers sustainable pest suppression, partly because evolution of resistance to predators and parasitoids is prevented by several factors (e.g., spatial or temporal refuges from attacks, reciprocal evolution by control agents, and contrast…	2017	English	Peer-reviewed article	NA	Yes	Animalia	Arthropoda	Insecta	Coleoptera	Curculionidae	Listronotus	Listronotus bonariensis		Argentine stem weevil	Terrestrial	Terrestrial	NA	12b	non-urban	N	Y	Oceania	New Zealand		New Zealand	Country	2003-2015	Period	2003	2015	2003	2015	Potentially ongoing	160000000.00			113684135.73	108783965.24	12307692.31	8744933.52	8367997.33	NZD	2017	Publication year
SC2632	TC	Salamolard2008	Mise en place d'un dispositif permanent de veille et d'intervention pour la prévention des invasions biologiques à la Réunion	Salamolard et al		2008	French	Report	NA	Yes	Animalia	Arthropoda	Insecta	Lepidoptera	Erebidae	Lymantria	Lymantria dispar		Gypsy moth	Terrestrial	Terrestrial	forestiers	1		NA	Y	Oceania	New Zealand		Auckland	Country	2003-2005	Period	2003	2005	2003	2005	One-time	5400000.00			5156814.06		1800000.00	1718938.02		AUD	2008	Publication year
74	TC	227	Cost effective feral animal exclusion fencing for areas of high conservation value in Australia - Part 2: Catalogue of fence designs	Long and Robley		2004	English	Official report	NA	Yes	Animalia	Chordata	Mammalia	Artiodactyla	Bovidae/Suidae	Capra/Sus	Capra hircus/Sus scrofa		Feral pig/Feral goat	Terrestrial	Terrestrial			non-urban			Oceania	New Zealand		Unspecified	Unit (Km)	2004	Year	2004	2004	2004	2004	One-time	3150.00	3100.00	3200.00	3006.32	4091.49	3150.00	3006.32	4091.49	AUD	2004	Effective
85	TC	227	Cost effective feral animal exclusion fencing for areas of high conservation value in Australia - Part 2: Catalogue of fence designs	Long and Robley		2004	English	Official report	NA	Yes	Animalia	Chordata	Mammalia	Artiodactyla/Carnivora/Lagomorpha	Bovidae/Canidae/Felidae/Leporidae/Suidae	Capra/Felis/Oryctolagus/Sus/Vulpes	Capra hircus/Felis catus/Oryctolagus cuniculus/Sus scrofa/Vulpes vulpes		Feral goat/Feral cat/Common rabbit/Feral pig/European red fox	Terrestrial	Terrestrial			non-urban	Y		Oceania	New Zealand		Karori Wildlife Sanctuary/Rapanui Point and Omaha Beach	Unit (Km)	2004	Year	2004	2004	2004	2004	One-time	50000.00			47719.35	64944.28	50000.00	47719.35	64944.28	AUD	2004	Effective
111	WoS	13591	Comparing Cost-Effectiveness of Commercial Harvesting, State-Funded Culling, and Recreational Deer Hunting in New Zealand	Nugent and Choquenot		2004	English	Peer-reviewed article	NA	Yes	Animalia	Chordata	Mammalia	Artiodactyla	Cervidae	Cervus	Cervus sp.		Deers	Terrestrial	Terrestrial			non-urban			Oceania	New Zealand		Unspecified	Unit (Km)	2004	Year	2004	2004	2004	2004	One-time	43221.00			37177.63	37210.73	43221.00	37177.63	37210.73	NZD	2004	Publication year
112	WoS	13591	Comparing Cost-Effectiveness of Commercial Harvesting, State-Funded Culling, and Recreational Deer Hunting in New Zealand	Nugent and Choquenot		2004	English	Peer-reviewed article	NA	Yes	Animalia	Chordata	Mammalia	Artiodactyla	Cervidae	Cervus	Cervus sp.		Deers	Terrestrial	Terrestrial			non-urban			Oceania	New Zealand		Unspecified	Unit (Hour)	2004	Year	2004	2004	2004	2004	One-time	130.00	10.00	250.00	111.82	111.92	130.00	111.82	111.92	NZD	2004	Publication year
1438	TC	229	Cost-benefit analysis of biosecurity and forest health research	Turner et al		2004	English	Peer-reviewed article	NA	Yes	Animalia	Arthropoda	Insecta	Lepidoptera	Lymantriidae	Teia	Teia anartoides		Painted apple moth	Terrestrial	Terrestrial			non-urban			Oceania	New Zealand		Unspecified	Country	Unspecified	Year	Unspecified	Unspecified	2004	2004	One-time	100000000.00			86017511.15	86094108.91	100000000.00	86017511.15	86094108.91	NZD	2004	Publication year
1442	TC	229	Cost-benefit analysis of biosecurity and forest health research	Turner et al		2004	English	Peer-reviewed article	NA	Yes	Animalia	Arthropoda	Insecta	Lepidoptera	Erebidae	Lymantria	Lymantria dispar		Gypsy moth	Terrestrial	Terrestrial			non-urban			Oceania	New Zealand		Unspecified	Country	Unspecified	Year	Unspecified	Unspecified	2004	2004	Potentially ongoing	290500000.00			249880869.89	250103386.38	290500000.00	249880869.89	250103386.38	NZD	2004	Publication year
SC1310		Hewitt2004a	Marine biosecurity gets increased funding	Hewitt, C.L. and A. Bauckham.	Our marine environment is of significant value for New Zealand. Economically, New Zealand fisheries and aquaculture industries represent a large portion of GDP, and this country produces more than one percent of the world’s total fisheries catch. Environmentally, New Zealand represents a hotspot for biodiversity. New Zealand’s 120-million-year geographic isolation from other landmasses has result…	2004	English	Newspaper	Schaffelke2007	Yes	Diverse/Unspecified	Diverse/Unspecified	Diverse/Unspecified	Diverse/Unspecified	Diverse/Unspecified	Diverse/Unspecified	Diverse/Unspecified		Unspecified	Aquatic	Aquatic	marine	11	non-urban	N	Y	Oceania	New Zealand		NA	Country	2004/2005	Year	2004	2005	2004	2005	Potentially ongoing	3900000.00			3354682.93	3356975.40	3900000.00	3354682.93	3356975.40	NZD	2004	Effective
SC1409		Schaffelke2007	Impacts of introduced seaweeds	Schaffelke, B., Hewitt, C.L.	Our marine environment is of significant value for New Zealand. Economically, New Zealand fisheries and aquaculture industries represent a large portion of GDP, and this country produces more than one percent of the world’s total fisheries catch. Environmentally, New Zealand represents a hotspot for biodiversity. New Zealand’s 120-million-year geographic isolation from other landmasses has result…	2007	English	Peer-reviewed article	NA	Yes	Diverse/Unspecified	Diverse/Unspecified	Diverse/Unspecified	Diverse/Unspecified	Diverse/Unspecified	Diverse/Unspecified	Diverse/Unspecified		Unspecified	Aquatic	Aquatic	marine	11	non-urban	N	Y	Oceania	New Zealand		NA	Country	2004/2005	Year	2004	2005	2004	2005	Potentially ongoing	6900000.00			5935208.27	5939264.16	6900000.00	5935208.27	5939264.16	NZD	2004	Effective
SC1643		ChalakHaghighi2008	Management strategies for an invasive weed: a dynamic programming approach for Californian thistle in New Zealand	Chalak Haghighi M Van Ierland EC Bourdot GW Leathwick D	Invasive plants can cause significant problems in natural and agricultural ecosystems. Although research has already been conducted on the economics of a single-control option for some invasive weeds, we extended the analysis by developing a dynamic optimisation model that evaluates the net benefits of a range of possible control options simultaneously in order to identify the optimal strategy (m…	2008	English	Peer-reviewed article	Gourlay AH 2004. Classical biological control of Californian thistle: the New Zealand story. 14th Australian Weeds Conference, NSW Australia, Wagga Wagga. Pp. 374-377.	Yes	Plantae	Tracheophyta	Magnoliopsida	Asterales	Asteraceae	Cirsium	Cirsium arvense		Californian thistle	Terrestrial	Terrestrial	agricultural habitats	12b	non-urban	N	Y	Oceania	New Zealand		New Zealand	Country	2004	Year	2004	2004	2004	2004	Potentially ongoing	27000000.00	27000000.00	27000000.00	23224728.01	23240598.90	27000000.00	23224728.01	23240598.90	NZD	2004	Publication year
NE3228	Gs	GISP1	Programa Mundial sobre Especies Invasoras	Sue Matthews		2005	Spanish	Report	NA	Yes	Animalia	Arthropoda	Arachnida	Mesostigmata	Varroidae	Varroa	Varroa jacobsoni		Varroa mite	Terrestrial	Terrestrial	NA	NA	non-urban	NA	Y	Oceania	New Zealand		New Zealand	Country	Unspecified	Year	Unspecified	Unspecified	2005	2005	One-time	434.50	267.00	602.00	545.36		434.50	545.36		USD	2005	Publication year
1456	TC	595	The State of Australia's Birds 2006. Invasive Species. Wingspan 16, supplement	Olsen et al		2005	English	Official report	Poon, E., Westcott, D. A., Burrows, D., & Webb, A. (2007). Assessment of research needs for the management of invasive species in the terrestrial and aquatic ecosystems of the Wet Tropics.	Yes	Animalia	Arthropoda	Insecta	Hymenoptera	Formicidae	Solenopsis	Solenopsis invicta		Red Imported Fire Ant	Terrestrial	Terrestrial			non-urban			Oceania	New Zealand		Unspecified	Country	2005	Year	2005	2005	2005	2005	One-time	1380000.00			1322746.82		1380000.00	1322746.82		AUD	2005	Publication year
367	GS	299	Beyond Kapiti - a decade of invasive rodent eradications from new zealand islands	Broome		2009	English	Peer-reviewed article	NA	Yes	Animalia	Chordata	Mammalia	Rodentia	Muridae	Rattus	Rattus exulans/Rattus norvegicus		Polynesian rat/Brown rat	Terrestrial	Terrestrial			non-urban		Y	Oceania	New Zealand		Titi Islands/Taukihepa/Rerewhakaupoko/Pukeweka/Mokonui	Site	2006	Year	2006	Unspecified	2006	2006	Potentially ongoing	249500.00			285066.61	310330.18	249500.00	285066.61	310330.18	USD	2009	Publication year
SC1051		Schaffelke2007	Impacts of introduced seaweeds	Schaffelke, B., Hewitt, C.L.	We analyzed 69 publications on the impacts of introduced seaweeds. The predominant impacts were changed competitive relationships in the recipient habitat, indicated by high abundances of invaders, resultant space monopolization, and reduced abundances/biomass of native macrophytes. Changes in biodiversity, effects on fish and invertebrate fauna, toxic effects on other biota, and habitat change w…	2007	English	Peer-reviewed article	NA	Yes	Plantae	Diverse/Unspecified	Diverse/Unspecified	Diverse/Unspecified	Diverse/Unspecified	Diverse/Unspecified	Diverse/Unspecified		Diverse/Unspecified	Aquatic	Aquatic	NA	11	non-urban	N	Y	Oceania	New Zealand		New Zealand	Country	2006	Year	Unspecified	Unspecified	2006	2006	Potentially ongoing	800000.00			945757.60	1012346.21	800000.00	945757.60	1012346.21	USD	2007	Publication year
SC549_Wang	TC	Wang2020	Prevalence and management of Solenopsis invicta in China	Wang et al	Red imported fire ant, Solenopsis invicta, was first found in Taiwan province of China in 2003. To prevent transboundary expansion, the Chinese government has formulated various control strategies in the last 15 years to slow down the spread of S. invicta. Despite all efforts, S. invicta invasion has reached more than 390 counties of 13 provinces and two special administrative regions in China; a…	2020	English	Peer-reviewed article	NA	Yes	Animalia	Arthropoda	Insecta	Hymenoptera	Formicidae	Solenopsis	Solenopsis invicta		Red Imported Fire Ant	Terrestrial	terrestrial	Pan Pac Forest Products plant	12a		N	Y	Oceania	New Zealand		Whirinaki	Unit (12.56 km2)	3years	Period	2006	2008	2006	2008	One-time	7410000.00			7233320.13		2470000.00	2411106.71		USD	2018	Effective
308	TC	240	Decision: Application for the Reassessment of a Hazardous Substance under Section 63 of the Hazardous Substances and New Organisms Act 1996. Sodium Fluoroacetate (1080) and Formulated Substances Containing 1080. No. HRE05002. Environmental Risk Management Authority, Wellington, New Zealand, pp. 1–214 (2007)	Environmental Risk Management Authority, Wellington, New Zealand		2007	English	Official report	Nugent, G., Warburton, B., Thomson, C., Cross, M. L., & Coleman, M. C. (2012). Bait aggregation to reduce cost and toxin use in aerial 1080 baiting of small mammal pests in New Zealand. Pest Management Science, 68(10), 1374–1379. https://doi.org/10.1002/ps.3315	No	Animalia	Chordata	Mammalia	Diverse/Unspecified	Diverse/Unspecified	Diverse/Unspecified	Diverse/Unspecified			Terrestrial	Terrestrial			non-urban			Oceania	New Zealand		Unspecified	Unit (Ha)	Unspecified	Year	Unspecified	Unspecified	2007	2007	Potentially ongoing	26.00			22.59	20.42	26.00	22.59	20.42	NZD	2007	Publication year
322	WoS	6614	A novel approach to assess the probability of disease eradication from a wild-animal reservoir host	Anderson et al		2013	English	Peer-reviewed article	NA	Yes	Animalia	Chordata	Mammalia	Diprotodontia	Phalangeridae	Trichosurus	Trichosurus vulpecula		Common brushtail possum	Terrestrial	Terrestrial			non-urban			Oceania	New Zealand		Blythe Valley	Site	2007	Year	2007	Unspecified	2007	2007	Potentially ongoing	42750.00			36888.35	31108.30	42750.00	36888.35	31108.30	NZD	2013	Publication year
323	WoS	6614	A novel approach to assess the probability of disease eradication from a wild-animal reservoir host	Anderson et al		2013	English	Peer-reviewed article	NA	Yes	Animalia	Chordata	Mammalia	Carnivora	Mustelidae	Mustela	Mustela furo		Ferret	Terrestrial	Terrestrial			non-urban			Oceania	New Zealand		Blythe Valley	Site	2007	Year	2007	Unspecified	2007	2007	Potentially ongoing	28500.00			24592.23	20738.86	28500.00	24592.23	20738.86	NZD	2013	Publication year
368	GS	299	Beyond Kapiti - a decade of invasive rodent eradications from new zealand islands	Broome		2009	English	Peer-reviewed article	NA	Yes	Animalia	Chordata	Mammalia	Rodentia	Muridae	Mus/Rattus	Mus musculus/Rattus rattus		House mouse/Black rat	Terrestrial	Terrestrial			non-urban			Oceania	New Zealand		Pomona/Rona	Site	2007	Year	2007	Unspecified	2007	2007	Potentially ongoing	61500.00			70266.92	76494.21	61500.00	70266.92	76494.21	USD	2009	Publication year
920	TC	524	State and Not-For-Profit delivery of species conservation: cost utility analysis of multiple-species projects	Vessey		2010	English	Official report	Norton, D. A., & Warburton, B. (2015). The potential for biodiversity offsetting to fund effective invasive species control. Conservation Biology, 29(1), 5–11. https://doi.org/10.1111/cobi.12345	Yes	Animalia	Chordata	Mammalia	Diverse/Unspecified	Diverse/Unspecified	Diverse/Unspecified	Diverse/Unspecified		Introduced pests (mainly mammalian predators)	Terrestrial	Terrestrial			non-urban			Oceania	New Zealand		Bushy Park	Unit (98 Ha)	2007	Year	2007	Unspecified	2007	2007	Potentially ongoing	252940.00			219762.15	198647.26	252940.00	219762.15	198647.26	NZD	2007	Effective
921	TC	524	State and Not-For-Profit delivery of species conservation: cost utility analysis of multiple-species projects	Vessey		2010	English	Official report	Norton, D. A., & Warburton, B. (2015). The potential for biodiversity offsetting to fund effective invasive species control. Conservation Biology, 29(1), 5–11. https://doi.org/10.1111/cobi.12345	Yes	Animalia	Chordata	Mammalia	Diverse/Unspecified	Diverse/Unspecified	Diverse/Unspecified	Diverse/Unspecified		Introduced pests (mainly mammalian predators)	Terrestrial	Terrestrial			non-urban			Oceania	New Zealand		Karori	Unit (252 Ha)	2007	Year	2007	Unspecified	2007	2007	Potentially ongoing	1170327.00			1016816.53	919120.15	1170327.00	1016816.53	919120.15	NZD	2007	Effective
922	TC	524	State and Not-For-Profit delivery of species conservation: cost utility analysis of multiple-species projects	Vessey		2010	English	Official report	Norton, D. A., & Warburton, B. (2015). The potential for biodiversity offsetting to fund effective invasive species control. Conservation Biology, 29(1), 5–11. https://doi.org/10.1111/cobi.12345	Yes	Animalia	Chordata	Mammalia	Diverse/Unspecified	Diverse/Unspecified	Diverse/Unspecified	Diverse/Unspecified		Introduced pests (mainly mammalian predators)	Terrestrial	Terrestrial			non-urban			Oceania	New Zealand		Maungatautari	Unit (3,363 Ha)	2007	Year	2007	Unspecified	2007	2007	Potentially ongoing	641893.00			557696.62	504112.77	641893.00	557696.62	504112.77	NZD	2007	Effective
923	TC	524	State and Not-For-Profit delivery of species conservation: cost utility analysis of multiple-species projects	Vessey		2010	English	Official report	Norton, D. A., & Warburton, B. (2015). The potential for biodiversity offsetting to fund effective invasive species control. Conservation Biology, 29(1), 5–11. https://doi.org/10.1111/cobi.12345	Yes	Animalia	Chordata	Mammalia	Diverse/Unspecified	Diverse/Unspecified	Diverse/Unspecified	Diverse/Unspecified		Introduced pests (mainly mammalian predators)	Terrestrial	Terrestrial			non-urban			Oceania	New Zealand		Hurunui	Unit (12,000 Ha)	2007	Year	2007	Unspecified	2007	2007	Potentially ongoing	269506.00			234155.20	211657.42	269506.00	234155.20	211657.42	NZD	2007	Effective
924	TC	524	State and Not-For-Profit delivery of species conservation: cost utility analysis of multiple-species projects	Vessey		2010	English	Official report	Norton, D. A., & Warburton, B. (2015). The potential for biodiversity offsetting to fund effective invasive species control. Conservation Biology, 29(1), 5–11. https://doi.org/10.1111/cobi.12345	Yes	Animalia	Chordata	Mammalia	Diverse/Unspecified	Diverse/Unspecified	Diverse/Unspecified	Diverse/Unspecified		Introduced pests (mainly mammalian predators)	Terrestrial	Terrestrial			non-urban			Oceania	New Zealand		Project River Recovery	Site	2007	Year	2007	Unspecified	2007	2007	Potentially ongoing	553348.00			480765.97	434573.67	553348.00	480765.97	434573.67	NZD	2007	Effective
925	TC	524	State and Not-For-Profit delivery of species conservation: cost utility analysis of multiple-species projects	Vessey		2010	English	Official report	Norton, D. A., & Warburton, B. (2015). The potential for biodiversity offsetting to fund effective invasive species control. Conservation Biology, 29(1), 5–11. https://doi.org/10.1111/cobi.12345	Yes	Animalia	Chordata	Mammalia	Diverse/Unspecified	Diverse/Unspecified	Diverse/Unspecified	Diverse/Unspecified		Introduced pests (mainly mammalian predators)	Terrestrial	Terrestrial			non-urban			Oceania	New Zealand		Operation Ark	Unit (208,579 Ha)	2007	Year	2007	Unspecified	2007	2007	Potentially ongoing	2310230.00			2007199.75	1814346.70	2310230.00	2007199.75	1814346.70	NZD	2007	Effective
926	TC	524	State and Not-For-Profit delivery of species conservation: cost utility analysis of multiple-species projects	Vessey		2010	English	Official report	Norton, D. A., & Warburton, B. (2015). The potential for biodiversity offsetting to fund effective invasive species control. Conservation Biology, 29(1), 5–11. https://doi.org/10.1111/cobi.12345	Yes	Animalia	Chordata	Mammalia	Diverse/Unspecified	Diverse/Unspecified	Diverse/Unspecified	Diverse/Unspecified		Introduced pests (mainly mammalian predators)	Terrestrial	Terrestrial			non-urban			Oceania	New Zealand		Rotoiti	Unit (5,000 Ha)	2007	Year	2007	Unspecified	2007	2007	Potentially ongoing	477799.00			415126.65	375241.01	477799.00	415126.65	375241.01	NZD	2007	Effective
407	TC	512	Scoping the potential to eradicate rats, wild cats and possums from Stewart Island/Rakiura	Beaven		2008	English	Official report	Russell, J. C., Innes, J. G., Brown, P. H., & Byrom, A. E. (2015). Predator-free New Zealand: Conservation country. BioScience, 65(5), 520–525. https://doi.org/10.1093/biosci/biv012	Yes	Animalia	Chordata	Mammalia	Carnivora/Diprotodontia/Rodentia	Felidae/Muridae/Phalangeridae	Felis/Rattus/Trichosurus	Felis catus/Rattus rattus/Trichosurus vulpecula		Cat/Black rat/Common brushtail possum	Terrestrial	Terrestrial			non-urban		Y	Oceania	New Zealand		Rakiura/Stewart Island	Site	Unspecified	Year	Unspecified	Unspecified	2008	2008	One-time	49850000.00	38800000.00	60900000.00	39890785.15	38071608.53	49850000.00	39890785.15	38071608.53	NZD	2008	Publication year
537	WoS	10764	Effectiveness and cost effectiveness of Yellow-Eyed Penguin conservation measures	Busch and Cullen		2008	English	Peer-reviewed article	NA	Yes	Animalia	Chordata	Mammalia	Carnivora	Canidae/Felidae/Mustelidae	Canis/Felis/Mustela/Mustela	Canis lupus/Felis catus/Mustela erminea/Mustela furo		Non-native ferrets/Stoats/Feral cats/Dogs	Terrestrial	Terrestrial			non-urban			Oceania	New Zealand		Unspecified	Unit (Ha)	2008	Year	2008	Unspecified	2008	2008	Potentially ongoing	1456667.00			1165648.75	1112490.59	1456667.00	1165648.75	1112490.59	NZD	2008	Publication year
917	TC	499	Restoration and Management Theory: Are predator proof fences the answer to New Zealand's terrestrial biodiversity crisis?	Scofield et al		2010	English	Unpublished material	Norton, D. A., & Warburton, B. (2015). The potential for biodiversity offsetting to fund effective invasive species control. Conservation Biology, 29(1), 5–11. https://doi.org/10.1111/cobi.12345	No	Animalia	Chordata	Mammalia	Diverse/Unspecified	Diverse/Unspecified	Diverse/Unspecified	Diverse/Unspecified		Predators	Aquatic/Terrestrial	Diverse/Unspecified			non-urban			Oceania	New Zealand		Wanganui	Unit (5.45 Km)	2008	Year	2008	Unspecified	2008	2008	Potentially ongoing	50000.00			40498.93	37582.46	50000.00	40498.93	37582.46	NZD	2010	Publication year
918	TC	499	Restoration and Management Theory: Are predator proof fences the answer to New Zealand's terrestrial biodiversity crisis?	Scofield et al		2010	English	Unpublished material	Norton, D. A., & Warburton, B. (2015). The potential for biodiversity offsetting to fund effective invasive species control. Conservation Biology, 29(1), 5–11. https://doi.org/10.1111/cobi.12345	No	Animalia	Chordata	Mammalia	Diverse/Unspecified	Diverse/Unspecified	Diverse/Unspecified	Diverse/Unspecified		Predators	Aquatic/Terrestrial	Diverse/Unspecified			non-urban			Oceania	New Zealand		Wellington (urban areas)	Unit (8.7 Km)	2008	Year	2008	Unspecified	2008	2008	Potentially ongoing	2200000.00			1781952.72	1653628.45	2200000.00	1781952.72	1653628.45	NZD	2010	Publication year
919	TC	499	Restoration and Management Theory: Are predator proof fences the answer to New Zealand's terrestrial biodiversity crisis?	Scofield et al		2010	English	Unpublished material	Norton, D. A., & Warburton, B. (2015). The potential for biodiversity offsetting to fund effective invasive species control. Conservation Biology, 29(1), 5–11. https://doi.org/10.1111/cobi.12345	No	Animalia	Chordata	Mammalia	Diverse/Unspecified	Diverse/Unspecified	Diverse/Unspecified	Diverse/Unspecified		Predators	Aquatic/Terrestrial	Diverse/Unspecified			non-urban			Oceania	New Zealand		Cambridge	Unit (47 Km)	2008	Year	2008	Unspecified	2008	2008	Potentially ongoing	14000000.00			11339699.11	10523090.13	14000000.00	11339699.11	10523090.13	NZD	2010	Publication year
1730	WoS	7468	Valuing impacts of the invasive alga Didymosphenia geminata on recreational angling	Beville et al		2012	English	Peer-reviewed article	NA	Yes	Chromista	Ochrophyta	Bacillariophyceae	Cymbellales	Gomphonemataceae	Didymosphenia	Didymosphenia geminata		Didymo	Aquatic	Aquatic			non-urban			Oceania	New Zealand		Unspecified	Country	2008	Year	2008	Unspecified	2008	2008	Potentially ongoing	10050000.00	6040000.00	14060000.00	8042174.34	7675419.57	10050000.00	8042174.34	7675419.57	NZD	2008	Effective
SC91		ChalakHaghighi2008	Management strategies for an invasive weed: a dynamic programming approach for Californian thistle in New Zealand	Chalak Haghighi M Van Ierland EC Bourdot GW Leathwick D	Invasive plants can cause significant problems in natural and agricultural ecosystems. Although research has already been conducted on the economics of a single-control option for some invasive weeds, we extended the analysis by developing a dynamic optimisation model that evaluates the net benefits of a range of possible control options simultaneously in order to identify the optimal strategy (m…	2008	English	Peer-reviewed article	Gourlay AH 2004. Classical biological control of Californian thistle: the New Zealand story. 14th Australian Weeds Conference, NSW Australia, Wagga Wagga. Pp. 374-377.	Yes	Plantae	Tracheophyta	Magnoliopsida	Asterales	Asteraceae	Cirsium	Cirsium arvense		Californian thistle	Terrestrial	Terrestrial	agricultural habitats	12b	non-urban	N	Y	Oceania	New Zealand	Canterbury	Canterbury	Unit (ha)	2008	Year	2008	2008	2008	2008	Potentially ongoing	174.40	34.00	314.80	139.56	133.19	174.40	139.56	133.19	NZD	2008	Publication year
SC2633	TC	Salamolard2008	Mise en place d'un dispositif permanent de veille et d'intervention pour la prévention des invasions biologiques à la Réunion	Salamolard et al		2008	French	Report	NA	Yes	Animalia	Arthropoda	Insecta	Lepidoptera	Erebidae	Lymantria	Lymantria dispar		Gypsy moth	Terrestrial	Terrestrial	forestiers	1		NA	Y	Oceania	New Zealand			Country	Unspecified	Year	Unspecified	Unspecified	2008	2008	One-time	165000000.00			157569318.46		165000000.00	157569318.46		AUD	2008	Publication year
898	TC	264	Economic costs of pests to New Zealand. Ministry of Agriculture and Forestry Biosecurity New Zealand Technical Paper no. 2009/31	Nimmo-Bell		2009	English	Official report	NA	Yes	Animalia/Plantae	Diverse/Unspecified	Diverse/Unspecified	Diverse/Unspecified	Diverse/Unspecified	Diverse/Unspecified	Diverse/Unspecified		Diverse (animals/plants)	Aquatic/Terrestrial	Diverse/Unspecified			non-urban			Oceania	New Zealand		Unspecified	Country	2013	Year	2009	Unspecified	2009	2009	Potentially ongoing	1440000000.00			1242554798.81	1047858391.95	1440000000.00	1242554798.81	1047858391.95	NZD	2013	Effective
552	GS	283	The slippery slope of exporting invasive species: The case of Himalayan tahr arriving in South America	Flueck		2010	English	Peer-reviewed article	NA	Yes	Animalia	Chordata	Mammalia	Artiodactyla	Bovidae	Hemitragus	Hemitragus jemlahicus		Himalayan tahr	Terrestrial	Terrestrial			non-urban			Oceania	New Zealand		Unspecified	Country	2010	Year	2010	Unspecified	2010	2010	Potentially ongoing	300000.00			337234.67	312949.30	300000.00	337234.67	312949.30	USD	2010	Publication year
553	GS	283	The slippery slope of exporting invasive species: The case of Himalayan tahr arriving in South America	Flueck		2010	English	Peer-reviewed article	NA	Yes	Animalia	Chordata	Mammalia	Artiodactyla	Bovidae	Hemitragus	Hemitragus jemlahicus		Himalayan tahr	Terrestrial	Terrestrial			non-urban			Oceania	New Zealand		Unspecified	Country	2010	Year	2010	2010	2010	2010	One-time	20000000.00			22482311.46	20863286.36	20000000.00	22482311.46	20863286.36	USD	2010	Publication year
SC853		Harris2010	Meeting the requirements of the Biosecurity Act 1993: Economic evaluation of regional pest management strategy for plant pests – prepared for Environment Canterbury. Christchurch: Harris Consulting	Harris S		2010	English	Official report	Saunders et al 2017	No	Plantae	Tracheophyta	Liliopsida	Poales	Poaceae	Nassella	Nassella neesiana		chilean needle grass	Terrestrial	Terrestrial	NA	4b\12b	non-urban	N	Y	Oceania	New Zealand	Canterbury District	South Island	Site	2010	Year	2010	2010	2010	2010	Potentially ongoing	232000.00			187915.01	174311.89	232000.00	187915.01	174311.89	NZD	2010	Publication year
SC1011		Lamoureaux2015	Comparison of management strategies for controlling Nassella trichotoma in modified tussock grasslands in New Zealand: a spatial and economic analysis	Lamoureaux SL Basse B Bourdot GW Saville DJ	The weedy grass Nassella trichotoma (nassella tussock), historically an economically damaging invader of modified tussock grasslands in New Zealand, currently causes little if any reduction in farm production. This is a result of successful historical regional management programmes in which plants have been removed manually (by grubbing) each year before they seed. To inform a debate about the ne…	2015	English	Peer-reviewed article	NA	Yes	Plantae	Tracheophyta	Liliopsida	Poales	Poaceae	Nassella	Nassella trichotoma		Weedy grass	Terrestrial	Terrestrial	pastoral properties	4	non-urban	N	Y	Oceania	New Zealand	North Canterbury	Hurunui District	Site	2010-2011	Period	2010	2011	2010	2011	Potentially ongoing	657126.40			679590.70	660479.30	328563.20	339795.35	330239.65	USD	2015	Publication year
405	TC	543	Targeting multiple species: A more efficient approach to pest eradication. Pages 172–176 in Veitch CR, Clout MN, and Towns DR, eds. Island Invasives: Eradication and Management. International Union for Conservation of Nature	Griffith		2011	English	Official report	In Russell, J. C., Innes, J. G., Brown, P. H., & Byrom, A. E. (2015). Predator-free New Zealand: Conservation country. BioScience, 65(5), 520–525. https://doi.org/10.1093/biosci/biv012	Yes	Animalia	Chordata	Mammalia	Diverse/Unspecified	Diverse/Unspecified	Diverse/Unspecified	Diverse/Unspecified		Diverse (predators)	Terrestrial	Terrestrial			non-urban	Y		Oceania	New Zealand		Rangitoto/Motutapu	Unit (Ha)	Unspecified	Year	Unspecified	Unspecified	2011	2011	One-time	993.00			856.85	722.59	993.00	856.85	722.59	NZD	2013	Effective
SC71		Chalak2011	Biological control of invasive plant species	Chalak, M, Ruijs, A, van Ierland EC	Biological control agents are regarded as a relatively safe method to control weeds. However, their impact on weeds can be relatively low and unpredictable.The aims of this article were to: (i) assess whether or not a weevil (Apion onopordi) and a mycoherbicide (Sclerotinia sclerotiorum) are desirable as biological agents for the control of Californian thistle (Cirsium arvense) in New Zealand des…	2011	English	Peer-reviewed article	NA	Yes	Plantae	Tracheophyta	Magnoliopsida	Asterales	Asteraceae	Cirsium	Cirsium arvense		Californian thistle	Terrestrial	Terrestrial	pastures, rangeland, other agricultural land	4b\12b	non-urban	N	Y	Oceania	New Zealand	Diverse/Unspecified	Unspecified	Unit (ha)	annual treatments for 40 year management program	Period	2011	2011	2011	2011	One-time	127.80	3.00	322.00	110.02	93.72	127.80	110.02	93.72	NZD	2011	Publication year
SC2023		Trolove2016	Seasonal dynamics of ground cover in Cirsium arvense – a basis for estimating grazing losses and economic impacts	Bourdot GW, Hurrell GA, Trolove M, Saville DJ		2016	English	Peer-reviewed article	Saunders et al 2017	Yes	Plantae	Tracheophyta	Magnoliopsida	Asterales	Asteraceae	Cirsium	Cirsium arvense		californian thistle	Terrestrial	Terrestrial	NA	4b\12b	non-urban	N	Y	Oceania	New Zealand		New Zealand	Country	2011-12	Year	2011	2012	2011	2012	Potentially ongoing	685000000.00			487002491.10	475999845.91	685000000.00	487002491.10	475999845.91	NZD	2016	Publication year
318	WoS	7807	Minimising number killed in long-term vertebrate pest management programmes, and associated economic incentives	Warburton et al		2012	English	Peer-reviewed article	NA	Yes	Animalia	Chordata	Mammalia	Diprotodontia	Phalangeridae	Trichosurus	Trichosurus vulpecula		Common brushtail possum	Terrestrial	Terrestrial			non-urban			Oceania	New Zealand		Unspecified	Unit (9,000,000 Ha)	2012	Year	2012	Unspecified	2012	2012	Potentially ongoing	100000000.00			86497320.67	71383163.06	100000000.00	86497320.67	71383163.06	NZD	2012	Publication year
319	WoS	7807	Minimising number killed in long-term vertebrate pest management programmes, and associated economic incentives	Warburton et al		2012	English	Peer-reviewed article	NA	Yes	Animalia	Chordata	Mammalia	Diprotodontia	Phalangeridae	Trichosurus	Trichosurus vulpecula		Common brushtail possum	Terrestrial	Terrestrial			non-urban			Oceania	New Zealand		Unspecified	Unit (1,000 Ha)	2012	Year	2012	Unspecified	2012	2012	Potentially ongoing	150000.00			129745.98	107074.74	150000.00	129745.98	107074.74	NZD	2012	Publication year
320	WoS	7807	Minimising number killed in long-term vertebrate pest management programmes, and associated economic incentives	Warburton et al		2012	English	Peer-reviewed article	NA	Yes	Animalia	Chordata	Mammalia	Rodentia	Muridae	Rattus	Rattus rattus		Black rat	Terrestrial	Terrestrial			non-urban			Oceania	New Zealand		Unspecified	Unit (100 Ha)	2012	Year	2012	Unspecified	2012	2012	Potentially ongoing	800.00	200.00	800.00	691.98	571.07	800.00	691.98	571.07	NZD	2012	Publication year
421	WoS	3948	Aerial prefeeding followed by ground based toxic baiting for more efficient and acceptable poisoning of invasive small mammalian pests	Morgan et al		2015	English	Peer-reviewed article	NA	Yes	Animalia	Chordata	Mammalia	Diprotodontia/Rodentia	Muridae/Phalangeridae	Rattus/Trichosurus	Rattus spp./Trichosurus vulpecula		Rats/Common brushtail possum	Terrestrial	Terrestrial			non-urban			Oceania	New Zealand		Retaruke Forest	Unit (Forest)	June-August 2012	Year	2012	2012	2012	2012	One-time	15051.00	11418.00	18684.00	10854.81	10634.52	15051.00	10854.81	10634.52	NZD	2015	Publication year
SC1994		Saunders2017	The economic costs of weeds on productive land in New Zealand	Saunders JT, Greer G, Bourdot G, Saunders C, James T, Rolando C, Monge J, Watt MS		2017	English	Peer-reviewed article	NA	Yes	Plantae	Tracheophyta	Magnoliopsida	Ranunculales	Ranunculaceae	Ranunculus	Ranunculus acris		giant (meadow) buttercup	Terrestrial	Terrestrial	NA	4b\12b	non-urban	N	Y	Oceania	New Zealand		New Zealand	Country	2012-2030	Year	2012	2024	2012	2024	Potentially ongoing	379000000.00	166000000.00	592000000.00	325543787.54	272376734.68	379000000.00	325543787.54	272376734.68	NZD	2014	Effective
SC2021		Saunders2017	The economic costs of weeds on productive land in New Zealand	Saunders JT, Greer G, Bourdot G, Saunders C, James T, Rolando C, Monge J, Watt MS		2017	English	Peer-reviewed article	NA	Yes	Plantae	Tracheophyta	Magnoliopsida	Ranunculales	Ranunculaceae	Ranunculus	Ranunculus acris		giant (meadow) buttercup	Terrestrial	Terrestrial	NA	4b\12b	non-urban	N	Y	Oceania	New Zealand		New Zealand	Country	2012-2030	Year	2012	2024	2012	2024	Potentially ongoing	643000000.00	410000000.00	876000000.00	552307797.86	462106175.20	643000000.00	552307797.86	462106175.20	NZD	2014	Effective
SC2862	WoS	Brown et al 2019	feasibility of eradicating the large white butterfly (pieris brassicae) from new zealand: data gathering to inform decisions about the feasibility of eradication	Brown K; Phillips CB; Broome K; Green C; Toft R; Walker G	Pieris brassicae, large white butterfl y, was fi rst found in New Zealand in Nelson in May 2010. The Ministry for Primary Industries (MPI) responded with a monitoring programme until November 2012 when the Department of Conservation (DOC) commenced an eradication programme. DOC was highly motivated to eradicate P. brassicae by the risk it posed to New Zealand endemic cress species, some of which …	2019	English	Book chapter	NA	Yes	Animalia	Arthropoda	Insecta	Lepidoptera	Pieridae	Pieris	Pieris brassicae		large white butterfly	Terrestrial	Terrestrial	NA	NA		N	Y	Oceania	New Zealand		Nelson	Site	2012-2016	Period	2012	2016	2012	2016	One-time	4970000.00			3139351.86	3309552.76	994000.00	627870.37	661910.55	NZD	2019	Publication year
316	WoS	941	Valuing conservation benefits of disease control in wildlife: A choice experiment approach to bovine tuberculosis management in New Zealand's native forests	Tait et al		2017	English	Peer-reviewed article	NA	Yes	Animalia	Chordata	Mammalia	Diprotodontia	Phalangeridae	Trichosurus	Trichosurus vulpecula		Common brushtail possum	Terrestrial	Terrestrial			non-urban			Oceania	New Zealand		Unspecified	Country	2013	Year	2013	Unspecified	2013	2013	Potentially ongoing	66000000.00			56950428.28	48026842.96	66000000.00	56950428.28	48026842.96	NZD	2013	Effective
393	WoS	5165	Monitoring ungulates in steep non-forest habitat: A comparison of faecal pellet and helicopter counts	Forsyth et al		2014	English	Peer-reviewed article	NA	Yes	Animalia	Chordata	Mammalia	Artiodactyla	Bovidae/Cervidae	Capra/Cervus/Rupicapra	Capra hircus/Cervus elaphus/Rupicapra rupicapra		Feral goat/Red deer/Alpine chamois	Terrestrial	Terrestrial			non-urban			Oceania	New Zealand		12 sites in the Southern Alps	Site	March 2013	Year	2013	2013	2013	2013	One-time	55265.00			47470.13	39717.41	55265.00	47470.13	39717.41	NZD	2014	Publication year
402	WoS	4239	Successful eradication of invasive vertebrates on Rangitoto and Motutapu Islands, New Zealand	Griffiths et al		2015	English	Peer-reviewed article	NA	Yes	Animalia	Chordata	Mammalia	Carnivora/Erinaceomorpha/Lagomorpha/Rodentia	Erinaceidae/Felidae/Leporidae/Muridae/Mustelidae	Erinaceus/Felis/Mus/Mustela/Oryctolagus/Rattus	Erinaceus europaeus/Felis catus/Mus musculus/Mustela erminea/Oryctolagus cuniculus/Rattus norvegicus/Rattus exulans/Rattus rattus		Hedgehog/Cat/House mouse/Stoat/Rabbit/Polynesian Rat/Black rat	Terrestrial	Terrestrial			non-urban	Y		Oceania	New Zealand		Rangitoto/Motutapu	Site	2 years	Period	2013	2015	2013	2015	One-time	4500000.00			3245409.08	3179544.36	2250000.00	1622704.54	1589772.18	NZD	2015	Publication year
408	WoS	4210	Predator-free New Zealand: Conservation country	Russell et al		2015	English	Peer-reviewed article	NA	Yes	Animalia	Chordata	Mammalia	Diverse/Unspecified	Diverse/Unspecified	Diverse/Unspecified	Diverse/Unspecified		Diverse (predators)	Terrestrial	Terrestrial			non-urban			Oceania	New Zealand		Unspecified	Country	2013	Period	2013	Unspecified	2013	2013	Potentially ongoing	15880000000.00	5540000000.00	26220000000.00	13702618197.95	11555549489.00	15880000000.00			NZD	2013	Effective
422	WoS	3948	Aerial prefeeding followed by ground based toxic baiting for more efficient and acceptable poisoning of invasive small mammalian pests	Morgan et al		2015	English	Peer-reviewed article	NA	Yes	Animalia	Chordata	Mammalia	Diprotodontia/Rodentia	Muridae/Phalangeridae	Rattus/Trichosurus	Rattus spp./Trichosurus vulpecula		Rats/Common brushtail possum	Terrestrial	Terrestrial			non-urban			Oceania	New Zealand		Upper Grey Valley	Site	July-September 2013	Year	2013	2013	2013	2013	One-time	328671.50	249337.00	408006.00	237038.55	232227.91	328671.50	237038.55	232227.91	NZD	2015	Publication year
899	WoS	4210	Predator-free New Zealand: Conservation country	Russell et al		2015	English	Peer-reviewed article	NA	Yes	Diverse/Unspecified	Diverse/Unspecified	Diverse/Unspecified	Diverse/Unspecified	Diverse/Unspecified	Diverse/Unspecified	Diverse/Unspecified			Aquatic/Terrestrial	Diverse/Unspecified			non-urban			Oceania	New Zealand		Unspecified	Country	2013	Year	2013	Unspecified	2013	2013	Potentially ongoing	1830000000.00			1579080056.82	1331653373.10	1830000000.00	1579080056.82	1331653373.10	NZD	2013	Effective
1035	WoS	6960	Invasive animals and wildlife pathogens in the United States: The economic case for more risk assessments and regulation	Jenkins et al		2013	English	Peer-reviewed article	NA	Yes	Animalia	Diverse/Unspecified	Diverse/Unspecified	Diverse/Unspecified	Diverse/Unspecified	Diverse/Unspecified	Diverse/Unspecified		Diverse (animals)	Aquatic/Terrestrial	Diverse/Unspecified			non-urban			Oceania	New Zealand		Unspecified	Unit (Species)	Unspecified	Year	Unspecified	Unspecified	2013	2013	One-time	38451.00	2485.00	74417.00	40458.50	34119.04	38451.00	40458.50	34119.04	USD	2013	Publication year
1304	GS	191	Linking climate suitability, spread rates and host-impact when estimating the potential costs of invasive pests	Kriticos et al		2013	English	Peer-reviewed article	NA	Yes	Animalia	Arthropoda	Insecta	Lepidoptera	Notodontidae	Thaumetopoea	Thaumetopoea pityocampa		Pine processary moth	Terrestrial	Terrestrial			non-urban			Oceania	New Zealand		Unspecified	Country	30 years	Period	2013	2043	2013	2043	Potentially ongoing	1441000000.00			1167179029.95	1083126633.68	48033333.33	38905967.67	36104221.12	NZD	2010	Effective
1305	GS	191	Linking climate suitability, spread rates and host-impact when estimating the potential costs of invasive pests	Kriticos et al		2013	English	Peer-reviewed article	NA	Yes	Animalia	Arthropoda	Insecta	Lepidoptera	Notodontidae	Thaumetopoea	Thaumetopoea pityocampa		Pine processary moth	Terrestrial	Terrestrial			non-urban			Oceania	New Zealand		Unspecified	Country	30 years	Period	2013	2043	2013	2043	Potentially ongoing	112000000.00	9000000.00	215000000.00	90717592.89	84184721.01	3733333.33	3023919.76	2806157.37	NZD	2010	Effective
SC2559	WoS	MPI	Fruit fly surveillance programme [WWW document]	MPI		2013	English	Report	Dhami et al 2015_A real time PCR toolbox for accurate identification of invasive fruit fly species	No	Animalia	Arthropoda	Insecta	Diptera	Tephritidae	Ceratitis	Ceratitis spp.		Fruit fly	Terrestrial	Terrestrial	NA	NA		N	Y	Oceania	New Zealand			Country	Unspecified	Year	Unspecified	Unspecified	2013	2013	Potentially ongoing	1400000.00			1208039.39	1018751.21	1400000.00	1208039.39	1018751.21	NZD	2013	Publication year
296	WoS	2394	Wildlife detector dogs and camera traps: a comparison of techniques for detecting feral cats	Glen et al		2016	English	Peer-reviewed article	NA	Yes	Animalia	Chordata	Mammalia	Carnivora	Felidae	Felis	Felis catus		Feral Cat	Terrestrial	Terrestrial			non-urban			Oceania	New Zealand		Hawke’s Bay (Waitere and Toronui Stations)	Unit (2 Landholders)	2014	Year	2014	2014	2014	2014	One-time	60445.00	55430.00	65460.00	42973.53	42049.91	60445.00	42973.53	42049.91	NZD	2016	Publication year
394	WoS	5165	Monitoring ungulates in steep non-forest habitat: A comparison of faecal pellet and helicopter counts	Forsyth et al		2014	English	Peer-reviewed article	NA	Yes	Animalia	Chordata	Mammalia	Artiodactyla	Bovidae/Cervidae	Capra/Cervus/Rupicapra	Capra hircus/Cervus elaphus/Rupicapra rupicapra		Feral goat/Red deer/Alpine chamois	Terrestrial	Terrestrial			non-urban			Oceania	New Zealand		12 sites in the Southern Alps	Site	3 times	Year	Unspecified	Unspecified	2014	2014	One-time	31913.00			27411.82	22934.98	31913.00	27411.82	22934.98	NZD	2014	Publication year
404	TC	473	Predator-Free Rakiura: An economic appraisal. The Morgan Foundation	Morgan and Simmons		2014	English	Official report	In Russell, J. C., Innes, J. G., Brown, P. H., & Byrom, A. E. (2015). Predator-free New Zealand: Conservation country. BioScience, 65(5), 520–525. https://doi.org/10.1093/biosci/biv012	Yes	Animalia	Chordata	Mammalia	Diverse/Unspecified	Diverse/Unspecified	Diverse/Unspecified	Diverse/Unspecified		Diverse (predators)	Terrestrial	Terrestrial			non-urban		Y	Oceania	New Zealand		Rakiura/Stewart Island	Unit (1,746 Km²)	Unspecified	Year	Unspecified	Unspecified	2014	2014	Potentially ongoing	125900000.00			130358432.24	109068596.83	125900000.00	130358432.24	109068596.83	USD	2014	Publication year
406	TC	461	Pest fencing or pest trapping: A bio-economic analysis of cost-effectiveness	Norbury et al		2014	English	Peer-reviewed article	In Russell, J. C., Innes, J. G., Brown, P. H., & Byrom, A. E. (2015). Predator-free New Zealand: Conservation country. BioScience, 65(5), 520–525. https://doi.org/10.1093/biosci/biv012	Yes	Animalia	Chordata	Mammalia	Diverse/Unspecified	Diverse/Unspecified	Diverse/Unspecified	Diverse/Unspecified		Diverse (predators)	Terrestrial	Terrestrial			non-urban			Oceania	New Zealand		Macraes Flat/eastern Otago Burwood Bush/Southland	Unit (1,000 Ha)	2014	Year	2014	Unspecified	2014	2014	Potentially ongoing	435232.00	224060.00	646404.00	373844.52	312789.11	435232.00	373844.52	312789.11	NZD	2014	Publication year
434	WoS	1551	Past, present and two potential futures for managing New Zealand’s mammalian pests	Parkes et al		2017	English	Peer-reviewed article	NA	Yes	Animalia	Chordata	Mammalia	Diprotodontia	Phalangeridae	Trichosurus	Trichosurus vulpecula		Common brushtail possum	Terrestrial	Terrestrial			non-urban			Oceania	New Zealand		Unspecified	Country	2014	Year	2014	Unspecified	2014	2014	Potentially ongoing	54000000.00			46383547.57	38808294.65	54000000.00	46383547.57	38808294.65	NZD	2014	Effective
1445	GS	134	Insect Eradication and Containment of Invasive Alien Species	Gordh and McKirdy		2014	English	Book chapter	NA	Yes	Animalia	Arthropoda	Insecta	Lepidoptera	Erebidae	Orgyia	Orgyia leucostigma		White spotted tussock moth	Terrestrial	Terrestrial			non-urban			Oceania	New Zealand		Unspecified	Country	20 years	Period	2014	2034	2014	2034	Potentially ongoing	76000000.00	19000000.00	133000000.00	78691349.09	65839661.31	3800000.00	3934567.45	3291983.07	USD	2014	Publication year
1447	GS	134	Insect Eradication and Containment of Invasive Alien Species	Gordh and McKirdy		2014	English	Book chapter	NA	Yes	Animalia	Arthropoda	Insecta	Lepidoptera	Noctuidae	Uraba	Uraba lugens		Gum leaf skeletoniser	Terrestrial	Terrestrial			non-urban			Oceania	New Zealand		Unspecified	Country	20 years	Period	2014	2034	2014	2034	Potentially ongoing	91500000.00	76000000.00	107000000.00	94740242.65	79267486.97	4575000.00	4737012.13	3963374.35	USD	2014	Publication year
1450	GS	134	Insect Eradication and Containment of Invasive Alien Species	Gordh and McKirdy		2014	English	Book chapter	NA	Yes	Animalia	Arthropoda	Insecta	Lepidoptera	Lymantriidae	Teia	Teia anartoides		Painted Apple Moth	Terrestrial	Terrestrial			non-urban			Oceania	New Zealand		Unspecified	Country	20 years	Period	2014	2034	2014	2034	Potentially ongoing	155500000.00	44000000.00	267000000.00	161006641.89	134711412.28	7775000.00	8050332.09	6735570.61	USD	2014	Publication year
1452	GS	134	Insect Eradication and Containment of Invasive Alien Species	Gordh and McKirdy		2014	English	Book chapter	NA	Yes	Animalia	Arthropoda	Insecta	Lepidoptera	Erebidae	Hyphantria	Hyphantria cunea		Fall Webworm	Terrestrial	Terrestrial			non-urban			Oceania	New Zealand		Unspecified	Country	20 years	Period	2014	2034	2014	2034	Potentially ongoing	38000000.00	14000000.00	62000000.00	39345674.54	32919830.65	1900000.00	1967283.73	1645991.53	USD	2014	Publication year
1454	GS	134	Insect Eradication and Containment of Invasive Alien Species	Gordh and McKirdy		2014	English	Book chapter	NA	Yes	Animalia	Arthropoda	Insecta	Lepidoptera	Erebidae	Lymantria	Lymantria dispar		Gypsy Moth	Terrestrial	Terrestrial			non-urban			Oceania	New Zealand		Unspecified	Country	20 years	Period	2014	2034	2014	2034	Potentially ongoing	110000000.00	2000000.00	218000000.00	113895373.68	95294246.63	5500000.00	5694768.68	4764712.33	USD	2014	Publication year
SC1953		Tozer2014	Modelling the economic impact of yellow bristle grass (Setaria pumila) on a Waikato dairy farm.	Tozer KN, James TK, Brier B		2014	English	Peer-reviewed article	Saunders et al 2017	No	Plantae	Tracheophyta	Liliopsida	Poales	Poaceae	Setaria	Setaria helvola		yellow bristle grass	Terrestrial	Terrestrial	NA	4b\12b	non-urban	N	Y	Oceania	New Zealand		North Island	Unit (Island)	2014	Year	2014	2014	2014	2014	Potentially ongoing	258000000.00			221610282.81	185417407.78	258000000.00	221610282.81	185417407.78	NZD	2014	Publication year
SC2001		Lamoureaux2015	Comparison of management strategies for controlling Nassella trichotoma in modified tussock grasslands in New Zealand: a spatial and economic analysis	Lamoureaux SL Basse B Bourdot GW Saville DJ		2015	English	Peer-reviewed article	Saunders et al 2017	Yes	Plantae	Tracheophyta	Liliopsida	Poales	Poaceae	Nassella	Nassella trichotoma		Nassella tussock	Terrestrial	Terrestrial	NA	4b\12b	non-urban	N	Y	Oceania	New Zealand	Hurunui District	South Island	Site	2014-2064	Period	2014	2064	2014	2064	Potentially ongoing	433500000.00	131000000.00	736000000.00	312641074.63	303849005.87	8500000.00	6130217.15	5957823.64	NZD	2015	Publication year
409	WoS	4210	Predator-free New Zealand: Conservation country	Russell et al		2015	English	Peer-reviewed article	NA	Yes	Animalia	Chordata	Mammalia	Diverse/Unspecified	Diverse/Unspecified	Diverse/Unspecified	Diverse/Unspecified		Diverse (predators)	Terrestrial	Terrestrial			non-urban			Oceania	New Zealand		Unspecified	Country	50 years	Period	2015	2065	2015	2065	Potentially ongoing	9040000000.00			7800482903.62	6578222127.24	180800000.00	156009658.07	131564442.54	NZD	2013	Effective
410	WoS	4210	Predator-free New Zealand: Conservation country	Russell et al		2015	English	Peer-reviewed article	NA	Yes	Animalia	Chordata	Mammalia	Diverse/Unspecified	Diverse/Unspecified	Diverse/Unspecified	Diverse/Unspecified		Diverse predators	Terrestrial	Terrestrial			non-urban			Oceania	New Zealand		Unspecified	Country	50 years	Period	2015	2065	2015	2065	Potentially ongoing	9320000000.00			8042090781.17	6781972370.12	186400000.00	160841815.62	135639447.40	NZD	2013	Effective
415	WoS	4357	Optimising the application of multiple-capture traps for invasive species management using spatial simulation	Warburton and Gormley		2015	English	Peer-reviewed article	NA	Yes	Animalia	Chordata	Mammalia	Carnivora	Mustelidae	Mustela	Mustela erminea		Stoat	Terrestrial	Terrestrial			non-urban			Oceania	New Zealand		Unspecified	Unit (Ha)	2015	Year	2015	2015	2015	2015	One-time	43421.00			44905.38	43994.03	43421.00	44905.38	43994.03	USD	2015	Publication year
416	WoS	4357	Optimising the application of multiple-capture traps for invasive species management using spatial simulation	Warburton and Gormley		2015	English	Peer-reviewed article	NA	Yes	Animalia	Chordata	Mammalia	Rodentia	Muridae	Rattus	Rattus rattus		Black rat	Terrestrial	Terrestrial			non-urban			Oceania	New Zealand		Unspecified	Unit (Ha)	2015	Year	2015	2015	2015	2015	One-time	650.00			672.22	658.58	650.00	672.22	658.58	USD	2015	Publication year
435	WoS	1551	Past, present and two potential futures for managing New Zealand’s mammalian pests	Parkes et al		2017	English	Peer-reviewed article	NA	Yes	Animalia	Chordata	Mammalia	Carnivora/Diprotodontia/Rodentia	Muridae/Mustelidae/Phalangeridae	Mus/Mustela/Trichosurus/Rattus	Mus musculus/Mustela erminea/Trichosurus vulpecula/Rattus rattus		House mouse/Black rat/Common brushtail possum/Stoat	Terrestrial	Terrestrial			non-urban			Oceania	New Zealand		Unspecified	Country	2015	Year	2015	2015	2015	2015	One-time	32000000000.00			22736827146.82	21665318226.29	32000000000.00	22736827146.82	21665318226.29	NZD	2017	Publication year
509	WoS	4095	Cost-effective large-scale occupancy-abundance monitoring of invasive brushtail possums (Trichosurus Vulpecula) on New Zealand's public conservation land	Gormley et al		2015	English	Peer-reviewed article	NA	Yes	Animalia	Chordata	Mammalia	Diprotodontia	Phalangeridae	Trichosurus	Trichosurus vulpecula		Common brushtail possum	Terrestrial	Terrestrial			non-urban			Oceania	New Zealand		271 locations	Site	1-2 days	Year	Unspecified	Unspecified	2015	2015	One-time	4486.05	4352.44	4619.66	3235.35	3169.69	4486.05	3235.35	3169.69	NZD	2015	Publication year
583	WoS	4498	The potential for biodiversity offsetting to fund effective invasive species control	Norton and Warburton		2015	English	Peer-reviewed article	NA	Yes	Animalia	Chordata	Mammalia	Carnivora	Mustelidae	Mustela	Mustela erminea		Stoat	Terrestrial	Terrestrial			non-urban			Oceania	New Zealand		Unspecified	Unit (Ha)	2015	Year	2015	Unspecified	2015	2015	Potentially ongoing	5.00			5.17	5.07	5.00	5.17	5.07	USD	2015	Publication year
584	WoS	4498	The potential for biodiversity offsetting to fund effective invasive species control	Norton and Warburton		2015	English	Peer-reviewed article	NA	Yes	Animalia	Chordata	Mammalia	Carnivora/Diprotodontia/Rodentia	Mustelidae/Muridae/Phalangeridae	Mustela/Rattus/Trichosurus	Mustela erminea/Rattus rattus/Trichosurus vulpecula		Stoat/Black rat/Possum	Terrestrial	Terrestrial			non-urban			Oceania	New Zealand		Unspecified	Unit (Ha)	2015	Year	2015	Unspecified	2015	2015	Potentially ongoing	6.00	4.00	8.00	6.21	6.08	6.00	6.21	6.08	USD	2015	Publication year
585	WoS	4498	The potential for biodiversity offsetting to fund effective invasive species control	Norton and Warburton		2015	English	Peer-reviewed article	NA	Yes	Animalia	Chordata	Mammalia	Rodentia	Muridae	Rattus	Rattus rattus		Black rat	Terrestrial	Terrestrial			non-urban			Oceania	New Zealand		Unspecified	Unit (Ha)	2015	Year	2015	Unspecified	2015	2015	Potentially ongoing	17.00			17.58	17.22	17.00	17.58	17.22	USD	2015	Publication year
2163	TC	226	Cost benefit analysis of wilding conifer management in New Zealand. Part I – Important impacts under current management.	Sandra J. Velarde, Thomas Paul, Juan Monge, Richard Yao		2015	English	Official report	NA	Yes	Plantae	Diverse/Unspecified	Diverse/Unspecified	Diverse/Unspecified	Diverse/Unspecified	Diverse/Unspecified	Diverse/Unspecified		Diverse wilding IAS conifer trees	Terrestrial	Terrestrial			non-urban			Oceania	New Zealand		New Zealand	Country	Unspecified	Year	Unspecified	Unspecified	2015	2015	Potentially ongoing	21000000.00	12000000.00	30000000.00	15145242.37	21277139.89	21000000.00	15145242.37	21277139.89	NZD	2015	Publication year
2164	TC	226	Cost benefit analysis of wilding conifer management in New Zealand. Part I – Important impacts under current management.	Sandra J. Velarde, Thomas Paul, Juan Monge, Richard Yao		2015	English	Official report	NA	Yes	Plantae	Diverse/Unspecified	Diverse/Unspecified	Diverse/Unspecified	Diverse/Unspecified	Diverse/Unspecified	Diverse/Unspecified		Diverse wilding IAS conifer trees	Terrestrial	Terrestrial			non-urban			Oceania	New Zealand		New Zealand	Country	Unspecified	Year	Unspecified	Unspecified	2015	2015	Potentially ongoing	22000000.00			15866444.39	22290337.03	22000000.00	15866444.39	22290337.03	NZD	2015	Publication year
2165	TC	226	Cost benefit analysis of wilding conifer management in New Zealand. Part I – Important impacts under current management.	Sandra J. Velarde, Thomas Paul, Juan Monge, Richard Yao		2015	English	Official report	NA	Yes	Plantae	Diverse/Unspecified	Diverse/Unspecified	Diverse/Unspecified	Diverse/Unspecified	Diverse/Unspecified	Diverse/Unspecified		Diverse wilding IAS conifer trees	Terrestrial	Terrestrial			non-urban			Oceania	New Zealand		New Zealand	Country	Unspecified	Year	Unspecified	Unspecified	2015	2015	Potentially ongoing	2300000.00			1658764.64	2330353.42	2300000.00	1658764.64	2330353.42	NZD	2015	Publication year
2166	TC	226	Cost benefit analysis of wilding conifer management in New Zealand. Part I – Important impacts under current management.	Sandra J. Velarde, Thomas Paul, Juan Monge, Richard Yao		2015	English	Official report	NA	Yes	Plantae	Diverse/Unspecified	Diverse/Unspecified	Diverse/Unspecified	Diverse/Unspecified	Diverse/Unspecified	Diverse/Unspecified		Diverse wilding IAS conifer trees	Terrestrial	Terrestrial			non-urban			Oceania	New Zealand		New Zealand	Country	Unspecified	Year	Unspecified	Unspecified	2015	2015	Potentially ongoing	91000000.00			65629383.60	92200939.52	91000000.00	65629383.60	92200939.52	NZD	2015	Publication year
2167	TC	226	Cost benefit analysis of wilding conifer management in New Zealand. Part I – Important impacts under current management.	Sandra J. Velarde, Thomas Paul, Juan Monge, Richard Yao		2015	English	Official report	NA	Yes	Plantae	Diverse/Unspecified	Diverse/Unspecified	Diverse/Unspecified	Diverse/Unspecified	Diverse/Unspecified	Diverse/Unspecified		Diverse wilding IAS conifer trees	Terrestrial	Terrestrial			non-urban			Oceania	New Zealand		New Zealand	Country	Unspecified	Year	Unspecified	Unspecified	2015	2015	Potentially ongoing	5777000.00			4166384.06	5853239.86	5777000.00	4166384.06	5853239.86	NZD	2015	Publication year
2168	TC	226	Cost benefit analysis of wilding conifer management in New Zealand. Part I – Important impacts under current management.	Sandra J. Velarde, Thomas Paul, Juan Monge, Richard Yao		2015	English	Official report	NA	Yes	Plantae	Diverse/Unspecified	Diverse/Unspecified	Diverse/Unspecified	Diverse/Unspecified	Diverse/Unspecified	Diverse/Unspecified		Diverse wilding IAS conifer trees	Terrestrial	Terrestrial			non-urban			Oceania	New Zealand		New Zealand	Country	20 years (2015-2035)	Year	2015	2035	2015	2035	One-time	2750000.00			1983305.55	2786292.13	2750000.00	1983305.55	2786292.13	NZD	2015	Publication year
SC2690	WoS	MacIntyre2015	An evaluation of the costs of pest wasps in new zealand	MacIntyre P; Hellstrom H		2015	English	Report	Lester et al 2018_Invasion success and management strategies for social Vespula Wasps	Yes	Animalia	Arthropoda	Insecta	Hymenoptera	Vespidae	Vespula	Vespula spp		Wasps	Terrestrial	Terrestrial	NA	NA		N	Y	Oceania	New Zealand			Site	Unspecified	Year	Unspecified	Unspecified	2015	2015	Potentially ongoing	133000000.00			95919868.34	93061833.79	133000000.00	95919868.34	93061833.79	NZD	2015	Publication year
131	TC	162	Accelerating predator free New Zealand	Cabinet		2016	English	Official report	NA	Yes	Animalia	Chordata	Mammalia	Carnivora/Diprotodontia/Rodentia	Mustelidae/Muridae/Phalangeridae	Mustela/Rattus/Trichosurus	Mustela erminea/Trichosurus vulpecula		Stoat/Rats/Common brushtail possum	Terrestrial	Terrestrial			non-urban			Oceania	New Zealand		Unspecified	Country	2016	Year	2016	2016	2016	2016	One-time	7000000.00			4976667.79	4869705.63	7000000.00	4976667.79	4869705.63	NZD	2016	Publication year
132	WoS	1396	Eradicating mammals on New Zealand island reserves: What is left to do?	Parkes et al		2017	English	Peer-reviewed article	NA	Yes	Animalia	Chordata	Mammalia	Rodentia	Muridae	Diverse/Unspecified	Diverse/Unspecified		Rodents	Terrestrial	Terrestrial			non-urban	Y	Y	Oceania	New Zealand		Campbell Island/Rangitoto-Motutapu Islands/Raoul/Little Barrier and Hen Islands	Unit (Ha)	2016	Year	2016	Unspecified	2016	2016	Potentially ongoing	300.00			229.93	285.86	300.00	229.93	285.86	AUD	2017	Publication year
133	WoS	1396	Eradicating mammals on New Zealand island reserves: What is left to do?	Parkes et al		2017	English	Peer-reviewed article	NA	Yes	Animalia	Chordata	Diverse/Unspecified	Diverse/Unspecified	Diverse/Unspecified	Diverse/Unspecified	Diverse/Unspecified			Terrestrial	Terrestrial			non-urban	Y		Oceania	New Zealand		Auckland/Rakitu/Quail/Tarakaipa/Mauitaha/Awaiti/Masked/Araara/Stewart/Chatham/Great Barrier/Waiheke/Pitt/Motukawanui/Rakino	Site	2016	Year	2016	Unspecified	2016	2016	Potentially ongoing	250000000.00			191606401.57	238218354.81	250000000.00	191606401.57	238218354.81	AUD	2017	Publication year
138	WoS	1396	Eradicating mammals on New Zealand island reserves: What is left to do?	Parkes et al		2017	English	Peer-reviewed article	NA	Yes	Animalia	Chordata	Mammalia	Artiodactyla	Suidae	Sus	Sus scrofa		Feral pig	Terrestrial	Terrestrial			non-urban	Y		Oceania	New Zealand		Auckland/Chatham/Great Barrier/Waiheke/Pitt/D'Urville/Arapawa/Tarakaipa	Site	2016	Year	2016	Unspecified	2016	2016	Potentially ongoing	83000000.00			58973645.41	56194419.15	83000000.00	58973645.41	56194419.15	NZD	2017	Publication year
147	WoS	1396	Eradicating mammals on New Zealand island reserves: What is left to do?	Parkes et al		2017	English	Peer-reviewed article	NA	Yes	Animalia	Chordata	Mammalia	Carnivora	Felidae	Felis	Felis catus		Feral Cat	Terrestrial	Terrestrial			non-urban	Y	Y	Oceania	New Zealand		Stewart/Chatham/Auckland/Great Barrier/D'Urville/Waiheke/Arapawa/Pitt/Kawau/Masked/Rakino Islands	Site	2016	Year	2016	Unspecified	2016	2016	Potentially ongoing	92000000.00			65368378.05	62287789.90	92000000.00	65368378.05	62287789.90	NZD	2017	Publication year
437	WoS	2347	Refining operational practice for controlling introduced European rabbits on agricultural lands in New Zealand	Latham et al		2016	English	Peer-reviewed article	NA	Yes	Animalia	Chordata	Mammalia	Lagomorpha	Leporidae	Oryctolagus	Oryctolagus cuniculus		European (common) rabbit	Terrestrial	Terrestrial			non-urban			Oceania	New Zealand		Central Otago	Unit (Ha)	20 years	Year	2016	2036	2016	2036	Potentially ongoing	14.75	13.58	15.91	10.48	10.26	14.75	10.48	10.26	NZD	2016	Publication year
438	WoS	2347	Refining operational practice for controlling introduced European rabbits on agricultural lands in New Zealand	Latham et al		2016	English	Peer-reviewed article	NA	Yes	Animalia	Chordata	Mammalia	Lagomorpha	Leporidae	Oryctolagus	Oryctolagus cuniculus		European (common) rabbit	Terrestrial	Terrestrial			non-urban			Oceania	New Zealand		Central Otago	Unit (Ha)	20 years	Period	2016	2036	2016	2036	Potentially ongoing	75000.00	5000.00	100000.00	53321.44	52175.42	3750.00	2666.07	2608.77	NZD	2016	Publication year
591	WoS	606	Confronting the risks of largescale invasive species control	Kopf et al		2017	English	Peer-reviewed article	NA	Yes	Animalia	Chordata	Mammalia	Carnivora/Diprotodontia/Rodentia	Mustelidae/Phalangeridae/Unspecified	Trichosurus/Unspecified	Trichosurus vulpecula/Unspecified		3 mustelids/3 rodents/Australian Brushtail Possum	Terrestrial	Diverse/Unspecified			non-urban			Oceania	New Zealand		Unspecified	Country	2016-2050	Period	2016	2050	2016	2050	Potentially ongoing	20588235.29			20426022.00	20574864.35	571428.57	583600.63	587853.27	USD	2016	Effective
SC1836		Senator&Rozenberg2016	Assessment of economic and environmental impact of invasive plant species	Senator, SA, and AG Rozenberg	This article presents data from a review of published works on the economic damage caused by invasive plant species, their ecological and economical impact, and the legal regulation of biological invasions. It is concluded that it is necessary to elaborate and adopt a national strategy on alien species, federal regulatory acts concerning the policy on invasive organisms, and general approaches an…	2016	English	Peer-reviewed article	NA	Yes	Plantae	Diverse/Unspecified	Diverse/Unspecified	Diverse/Unspecified	Diverse/Unspecified	Diverse/Unspecified	Diverse/Unspecified		Plants	Terrestrial	Terrestrial	NA	NA	non-urban	N	N	Oceania	New Zealand		New Zealand	Country	Unspecified	Year	Unspecified	Unspecified	2016	2016	Potentially ongoing	100000000.00			78850664.45	82061414.42	100000000.00	78850664.45	82061414.42	NZD	2006	Publication year
SC2068		Senator&Rozenberg2016	Assessment of economic and environmental impact of invasive plant species	Senator, SA, and AG Rozenberg	This article presents data from a review of published works on the economic damage caused by invasive plant species, their ecological and economical impact, and the legal regulation of biological invasions. It is concluded that it is necessary to elaborate and adopt a national strategy on alien species, federal regulatory acts concerning the policy on invasive organisms, and general approaches an…	2016	English	Peer-reviewed article	NA	Yes	Diverse/Unspecified	Diverse/Unspecified	Diverse/Unspecified	Diverse/Unspecified	Diverse/Unspecified	Diverse/Unspecified	Diverse/Unspecified		Diverse/Unspecified	Diverse/Unspecified	Diverse/Unspecified	NA	NA	non-urban	N	N	Oceania	New Zealand		New Zealand	Country	Unspecified	Year	Unspecified	Unspecified	2016	2016	Potentially ongoing	2370000000.00			1868760747.50	1944855521.77	2370000000.00	1868760747.50	1944855521.77	NZD	2006	Publication year
SC300_Gruber	TC	Gruber2021	Predicting socio-economic and biodiversity impacts of invasive species: Red Imported Fire Ant in the developing western Pacific	Gruber et al.	Effective biosecurity and pest management are fundamental to sustainable development. Invasive ants pose significant risks to the environment and economy, which are well-managed by biosecurity agencies in developed countries. However, a comprehen- sive view of the potential impacts of invasive ants in developing Pacific Island Countries and Territories (PICTs) is lacking. We quantified the potent…	2021	English	Journal article	NA	Yes	Animalia	Arthropoda	Insecta	Hymenoptera	Formicidae	Solenopsis	Solenopsis invicta		Red Imported Fire Ant	Terrestrial	terrestrial	NA	NA		NA	Y	Oceania/Pacific Islands	New Zealand		Tokelau	Site	Unspecified	Year	2017	2017	2017	2017	One-time	3488.00			3488.00		3488.00	3488.00		USD	2017	Effective
SC322_Gruber	TC	Gruber2021	Predicting socio-economic and biodiversity impacts of invasive species: Red Imported Fire Ant in the developing western Pacific	Gruber et al.	Effective biosecurity and pest management are fundamental to sustainable development. Invasive ants pose significant risks to the environment and economy, which are well-managed by biosecurity agencies in developed countries. However, a comprehen- sive view of the potential impacts of invasive ants in developing Pacific Island Countries and Territories (PICTs) is lacking. We quantified the potent…	2021	English	Journal article	NA	Yes	Animalia	Arthropoda	Insecta	Hymenoptera	Formicidae	Solenopsis	Solenopsis invicta		Red Imported Fire Ant	Terrestrial	terrestrial	NA	NA		NA	Y	Oceania/Pacific Islands	New Zealand		Tokelau	Site	Unspecified	Year	2017	2017	2017	2017	One-time	38886.00			38886.00		38886.00	38886.00		USD	2017	Effective
SC357_Gruber	TC	Gruber2021	Predicting socio-economic and biodiversity impacts of invasive species: Red Imported Fire Ant in the developing western Pacific	Gruber et al.	Effective biosecurity and pest management are fundamental to sustainable development. Invasive ants pose significant risks to the environment and economy, which are well-managed by biosecurity agencies in developed countries. However, a comprehen- sive view of the potential impacts of invasive ants in developing Pacific Island Countries and Territories (PICTs) is lacking. We quantified the potent…	2021	English	Journal article	NA	Yes	Animalia	Arthropoda	Insecta	Hymenoptera	Formicidae	Solenopsis	Solenopsis invicta		Red Imported Fire Ant	Terrestrial	terrestrial	NA	NA		NA	Y	Oceania/Pacific Islands	New Zealand		Tokelau	Site	Unspecified	Year	2017	2017	2017	2017	One-time	9540.00			9540.00		9540.00	9540.00		USD	2017	Effective
SC377_Gruber	TC	Gruber2021	Predicting socio-economic and biodiversity impacts of invasive species: Red Imported Fire Ant in the developing western Pacific	Gruber et al.	Effective biosecurity and pest management are fundamental to sustainable development. Invasive ants pose significant risks to the environment and economy, which are well-managed by biosecurity agencies in developed countries. However, a comprehen- sive view of the potential impacts of invasive ants in developing Pacific Island Countries and Territories (PICTs) is lacking. We quantified the potent…	2021	English	Journal article	NA	Yes	Animalia	Arthropoda	Insecta	Hymenoptera	Formicidae	Solenopsis	Solenopsis invicta		Red Imported Fire Ant	Terrestrial	terrestrial	NA	NA		NA	Y	Oceania/Pacific Islands	New Zealand		Tokelau	Site	Unspecified	Year	2017	2017	2017	2017	One-time	48204.00			48204.00		48204.00	48204.00		USD	2017	Effective
SC2725	WoS	Egeter et al 2019	using molecular diet analysis to inform invasive species management: a case study of introduced rats consuming endemic new zealand frogs	Egeter B et al	The decline of amphibians has been of international concern for more than two decades, and the global spread of introduced fauna is a major factor in this decline. Conservation management decisions to implement control of introduced fauna are often based on diet studies. One of the most common metrics to report in diet studies is Frequency of Occurrence (FO), but this can be difficult to interpre…	2019	English	Peer-reviewed article	NA	Yes	Diverse/Unspecified	Diverse/Unspecified	Diverse/Unspecified	Diverse/Unspecified	Diverse/Unspecified	Diverse/Unspecified	Diverse/Unspecified		Diverse/Unspecified	Semi-aquatic	Semi-Aquatic	Forest	1		NA	NA	Oceania	New Zealand			Site	Unspecified	Year	Unspecified	Unspecified	2019	2019	Potentially ongoing	70000000.00			46655818.36		70000000.00	46655818.36		AUD	2019	Publication year
SC2843	WoS	Ferguson et al 2019	quantifying the economic cost of invertebrate pests to new zealand's pastoral industry	Ferguson CM et al	The invertebrate pests most commonly affecting New Zealand’s pastoral-based production in ‘average’ years cause losses of between $1.7B and $2.3B p.a. of which up to $0.9B occur on sheep and beef farms and $1.4B on dairy farms. The native scarab grass grub is the most costly pest causing losses of $140–380 M on dairy farms and $75–205 M on sheep and beef farms annually. The exotic scarab, black b…	2019	English	Peer-reviewed article	NA	Yes	Diverse/Unspecified	Diverse/Unspecified	Diverse/Unspecified	Diverse/Unspecified	Diverse/Unspecified	Diverse/Unspecified	Diverse/Unspecified		Invertebrates	Terrestrial	Terrestrial		12b		N	Y	Oceania	New Zealand			Country	Unspecified	Year	Unspecified	Unspecified	2019	2019	Potentially ongoing	2000000000.00	1700000000.00	2300000000.00	24.32	20.07	28.12	24.32	20.07	NZD	2012	Effective
350	TC	451	Operational report for Kiore Eradication in the Taranga (Hen) Island	Hawkins		2011	English	Official report	Holmes et al. 2015. Correction: Reporting costs for invasive vertebrate eradications	Yes	Animalia	Chordata	Mammalia	Rodentia	Muridae	Diverse/Unspecified	Diverse/Unspecified		Rodents	Terrestrial	Terrestrial			non-urban			Oceania	New Zealand		Taranga	Unit (509 Ha)	Until 2011	Period	Unspecified	2011		2011	One-time	185000.00			201597.27	171735.25				USD	2011	Publication year
352	TC	225	Correction: Reporting costs for invasive vertebrate eradications	Holmes et al		2015	English	Peer-reviewed article	Holmes et al. 2015. Correction: Reporting costs for invasive vertebrate eradications	Yes	Animalia	Chordata	Mammalia	Diverse/Unspecified	Diverse/Unspecified	Diverse/Unspecified	Diverse/Unspecified		Predators	Terrestrial	Terrestrial			non-urban			Oceania	New Zealand		Rangitoto/Motutapu	Unit (3,842 Ha)	Until 2011	Period	Unspecified	2011		2011	One-time	739000.00			764263.21	748752.68				USD	2015	Publication year
353	TC	225	Correction: Reporting costs for invasive vertebrate eradications	Holmes et al		2015	English	Peer-reviewed article	Holmes et al. 2015. Correction: Reporting costs for invasive vertebrate eradications	Yes	Animalia	Chordata	Mammalia	Rodentia	Muridae	Diverse/Unspecified	Diverse/Unspecified		Rodents	Terrestrial	Terrestrial			non-urban			Oceania	New Zealand		Rangitoto/Motutapu	Unit (3,842 Ha)	Until 2009	Period	Unspecified	2009		2009	One-time	1758000.00			1818098.40	1781200.57				USD	2015	Publication year
359	TC	204	Beyond Kapiti - a decade of invasive rodent eradications from New Zealand islands + Unpublished data	Broome		2009	English	Peer-reviewed article	Holmes et al. 2016. Correction: Reporting costs for invasive vertebrate eradications	Yes	Animalia	Chordata	Mammalia	Rodentia	Muridae	Rattus	Rattus exulans		Polynesian rat	Terrestrial	Terrestrial			non-urban	Y		Oceania	New Zealand		Little Barrier	Unit (3,083 Ha)	Until 2004	Period	Unspecified	2004		2004	One-time	520700.00			594926.60	647651.00				USD	2009	Effective
378	TC	302	Eradication of Kiore (Rattus exulans) from Double Island, Mercury Group in Northern New Zealand	McFadden		1992	English	Official report	Holmes et al. 2015. Correction: Reporting costs for invasive vertebrate eradications	Yes	Animalia	Chordata	Mammalia	Rodentia	Muridae	Rattus	Rattus exulans		Polynesian rat	Terrestrial	Terrestrial			non-urban		Y	Oceania	New Zealand		Double Island (larger island)	Unit (19 Ha)	Until 1989	Period	Unspecified	1989		1989	One-time	19850.00			34676.02	43407.52				USD	1992	Publication year
379	TC	302	Eradication of Kiore (Rattus exulans) from Double Island, Mercury Group in Northern New Zealand	McFadden		1992	English	Official report	Holmes et al. 2015. Correction: Reporting costs for invasive vertebrate eradications	Yes	Animalia	Chordata	Mammalia	Rodentia	Muridae	Rattus	Rattus exulans		Polynesian rat	Terrestrial	Terrestrial			non-urban		Y	Oceania	New Zealand		Double Island (smaller island)	Unit (8 Ha)	Until 1989	Period	Unspecified	1989		1989	One-time	14915.00			26055.06	32615.78				USD	1992	Publication year
500	WoS	2747	A modelling framework for predicting the optimal balance between control and surveillance effort in the local eradication of tuberculosis in New Zealand wildlife	Gormley et al		2016	English	Peer-reviewed article	NA	Yes	Animalia	Chordata	Mammalia	Diprotodontia	Phalangeridae	Trichosurus	Trichosurus vulpecula		Brushtail possum/tuberculosis	Terrestrial	Terrestrial			non-urban		Y	Oceania	New Zealand		Ashley Buffer Vector Control Zone (South Island)	Unit (28,000 Ha)	Unspecified	Period	Unspecified	2016		2016	One-time	2375000.00	1550000.00	3200000.00	1688512.29	1652221.55				NZD	2016	Publication year
726	GS	307	Invasive alien species: a toolkit of best prevention and management practices	Wittenberg and Cock		2001	English	Book	Bakkes, J., Bolt, K., Braeuer, I., ten Brink, B., Chiabai, A., Ding, H., … Walpole, M. (2008). The Cost of Policy Inaction. The case of not meeting the 2010 biodiversity target. Environment, 0044 (May 2008), 1–16. Retrieved from http://www.ncbi.nlm.nih.gov/pubmed/20616833 --> McNeely, J. A., Mooney, H. A., Neville, L. E., Schei, P. J., & Waage, J. K. (Eds.). (2001). Global Strategy on Invasive Al…	Yes	Animalia	Arthropoda	Arachnida	Mesostigmata	Varroidae	Varroa	Varroa destructor		Varroa mite	Terrestrial	Terrestrial			non-urban			Oceania	New Zealand		Unspecified	Country	Unspecified	Period	Unspecified	Unspecified		2001	Potentially ongoing	434500000.00	267000000.00	602000000.00	601493555.86	971322889.62				USD	2001	Publication year
1828	TC	37	The estimated costs of weeds to the agricultural sector of the New Zealand economy	Monsanto New Zealand Limited		1984	English	Discussion paper	NA	Yes	Plantae	Diverse/Unspecified	Diverse/Unspecified	Diverse/Unspecified	Diverse/Unspecified	Diverse/Unspecified	Diverse/Unspecified		IAS plants - “weeds”	Terrestrial	Terrestrial			non-urban			Oceania	New Zealand		New Zealand	Country	Unspecified	Period	Unspecified	1984		1984	Potentially ongoing	340000000.00			648077716.58	1144333100.14				NZD	1982	Effective
SC47	TC	EMTC_10	Economics of controlling Carduus nutans on grazed pasture in New Zealand	Moore et al		1989	English	Peer-reviewed article	NA	Yes	Plantae	Tracheophyta	Magnoliopsida	Asterales	Asteraceae	Carduus	Carduus nutan		Thistle	Terrestrial	Terrestrial	NA	4b	non-urban	N	Y	Oceania	New Zealand		New Zealand	Unit (ha)	Unspecified	Period	Unspecified	Unspecified			One-time	60.50			71.54	77.25				NZD	1989	Publication year
SC1487		Dickie_etal2011	Ecosystem service and biodiversity trade-offs in two woody successions	Dickie IA, Yeates GW, St J, Mark G, Stevenson BA, Scott JT, Rillig MC, Peltzer DA, Orwin KH, Kirschbaum MUF, Hunt JE, Burrows LE, Barbour MM, Aislabie J	1. Many grasslands worldwide are undergoing succession to woody vegetation, causing complex effects on carbon (C) sequestration, nutrient cycling and biodiversity. Land managers are frequently tasked with maximizing ecosystem services and biodiversity. Nonetheless, there are few studies quantifying trade?offs between ecosystem services and biodiversity during early woody succession. 2. We assesse…	2011	English	Peer-reviewed article	NA	Yes	Plantae	Tracheophyta	Pinopsida	Pinales	Pinaceae	Pinus	Pinus spp.		Unspecified	Terrestrial	Terrestrial	New Zealand grasslands	4	non-urban	NA	Y	Oceania	New Zealand		NA	Country	Unspecified	Unspecified	Unspecified	Unspecified			Potentially ongoing	10000000.00			8608830.69	7333629.43				NZD	2011	Publication Year
SC2264	TC	EMTC_10	Economics of controlling Carduus nutans on grazed pasture in New Zealand	Moore et al		1989	English	Peer-reviewed article	NA	Yes	Plantae	Tracheophyta	Magnoliopsida	Asterales	Asteraceae	Carduus	Carduus nutan		Thistle	Terrestrial	Terrestrial	NA	4b	non-urban	N	Y	Oceania	New Zealand		New Zealand	Unit (ha)	Unspecified	Period	Unspecified	Unspecified			One-time	911.00	468.00	1354.00	1077.25	1163.17				NZD	1989	Publication year
[truncated: 15 more columns]
